# Supplementary material for: Vibrio natriegens genome‐scale modeling reveals insights into halophilic adaptations and resource allocation
Source: Mol Syst Biol. 2023 Feb 27;19(4):e10523. doi: 10.15252/msb.202110523 (PMC10090949; doi:10.15252/msb.202110523)
Supplement: Supplementary file 2 — Dataset EV1 [file MSB-19-e10523-s004.xlsx]

## Sheet: Table EV1
Reaction ID	reaction name	modification	gene rule	gene rule products
rxn15947	carboxyspermidine:NADP+ oxidoreductase	added	PN96_04025	carboxynorspermidine decarboxylase
rxn15949	carboxyspermidine carboxy-lyase (spermidine-forming)	added	PN96_04020	saccharopine dehydrogenase
rxn02760	Sucrose 6-phosphate fructohydrolase	added	PN96_07150	sucrose-6-phosphate hydrolase
rxn00777	D-ribose-5-phosphate aldose-ketose-isomerase	added	PN96_00935	ribose 5-phosphate isomerase
rxn00154	pyruvate:NAD+ 2-oxidoreductase (CoA-acetylating)	added	PN96_01335 and PN96_01340 and PN96_01345	pyruvate dehydrogenase and pyruvate dehydrogenase and dihydrolipoamide dehydrogenase
rxn00198	Isocitrate:NADP+ oxidoreductase (decarboxylating)	added	PN96_08360	isocitrate dehydrogenase
rxn02186	2,3-Dihydroxy-3-methylbutanoate:NADP+ oxidoreductase (isomerizing)	added	PN96_13170	ketol-acid reductoisomerase
rxn10053	phosphoribosylaminoimidazole carboxylase (ATP-dependent)	added	PN96_13575	N5-carboxyaminoimidazole ribonucleotide mutase
rxn05744	b-ketoacyl synthetase (n-C14:0)	added	PN96_02865	3-oxoacyl-ACP synthase
rxn10029	b-ketoacyl synthetase (octadecanoate)	added	PN96_02865	3-oxoacyl-ACP synthase
rxn01629	(S)-4-Amino-5-oxopentanoate 4,5-aminomutase	added	PN96_01500	chitobiase
rxn00789	1-(5-phospho-D-ribosyl)-ATP:diphosphate phospho-alpha-D-ribosyl-transferase	added	PN96_11160	dihydrodipicolinate reductase
rxn40037	L-aspartate-4-semialdehyde hydro-lyase [adding pyruvate and cyclizing; (2S,4S)-4-hydroxy-2,3,4,5-tetrahydrodipicolinate-forming]	added	PN96_02485	dihydrodipicolinate synthase
rxn03087	N-Succinyl-L-2,6-diaminoheptanedioate:2-oxoglutarate amino-transferase	added
rxn39451	2,3,4,5-tetrahydrodipicolinate:NAD+ 4-oxidoreductase	added	PN96_07800	ATP phosphoribosyltransferase
rxn00467	L-Ornithine:2-oxo-acid aminotransferase	added
rxn01256	Chorismate pyruvatemutase	added	PN96_10810	chorismate mutase
rxn20643	thiC (gene name)	added	PN96_13660	thiamine biosynthesis protein ThiC
rxn03031	Succinyl-CoA:2,3,4,5-tetrahydropyridine-2,6-dicarboxylate N-succinyltransferase	changed bounds to (-1000,1000) in accordance to thermodynamic feasability
rxn08335	(S)-dihydroorotate:quinone oxidoreductase	added	PN96_05605	dihydroorotate dehydrogenase
rxn00917	Xanthosine-5'-phosphate:L-glutamine amido-ligase (AMP-forming)	added	PN96_10425	GMP synthase
rxn00979	glycolaldehyde:NAD+ oxidoreductase	added	PN96_19520 or PN96_21395	aldehyde dehydrogenase or aldehyde dehydrogenase
rxn00572	nitrite:NADP+ oxidoreductase	changed bounds to (-1000,0) in accordance to thermodynamic feasability
rxn10125	NAD(P) transhydrogenase	changed bounds to (0,1000) in accordance to thermodynamic feasability
rxn08043	pyruvate:2-oxobutanoate acetaldehydetransferase (decarboxylating)	added	PN96_13465 and PN96_13470	acetolactate synthase and acetolactate synthase catalytic subunit
rxn08764	ketol-acid reductoisomerase (2-Acetolactate)	added	PN96_13170	ketol-acid reductoisomerase
rxn00113	Carbon-dioxide:ammonia ligase (ADP-forming,carbamate-phosphorylating)	changed bounds to (0,1000) in accordance to thermodynamic feasability
rxn00690	Formate:tetrahydrofolate ligase (ADP-forming)	changed bounds to (0,1000) in accordance to thermodynamic feasability
rxn02260	R03157	changed bounds to (-1000,0) in accordance to thermodynamic feasability
rxn00251	phosphate:oxaloacetate carboxy-lyase (adding phosphate;phosphoenolpyruvate-forming)	changed bounds to (-1000,0) in accordance to thermodynamic feasability
rxn05059	dCTP aminohydrolase (dUMP-forming)	changed bounds to (0,1000) in accordance to thermodynamic feasability
rxn09240	Sulfate adenyltransferase	changed bounds to (0,1000) in accordance to thermodynamic feasability
rxn00058	Ferrocytochrome-c:oxygen oxidoreductase	changed bounds to (0,1000) in accordance to thermodynamic feasability
rxn00519	ITP:oxaloacetate carboxy-lyase (adding ITP; phosphoenolpyruvate-forming)	changed bounds to (0,1000) in accordance to thermodynamic feasability
rxn00501	3-Oxopropanoate:NAD+ oxidoreductase (decarboxylating, CoA-acetylating)	changed bounds to (0,1000) in accordance to thermodynamic feasability
rxn00908	glycine synthase	changed bounds to (0,1000) in accordance to thermodynamic feasability
rxn00114	ATP:carbamate phosphotransferase	changed bounds to (-1000,0) in accordance to thermodynamic feasability
rxn00130	AMP aminohydrolase	changed bounds to (0,1000) in accordance to thermodynamic feasability
rxn01315	L-Phenylalanine,tetrahydrobiopterin:oxygen oxidoreductase (4-hydroxylating)	changed bounds to (0,1000) in accordance to thermodynamic feasability
rxn01547	Guanosine aminohydrolase	changed bounds to (0,1000) in accordance to thermodynamic feasability
rxn00914	ATP:guanosine 5'-phosphotransferase	changed bounds to (0,1000) in accordance to thermodynamic feasability
rxn04704	coproporphyrinogen-III:S-adenosyl-L-methionine oxidoreductase(decarboxylating)	changed bounds to (0,1000) in accordance to thermodynamic feasability
rxn00170	Acetyl-CoA hydrolase	added	PN96_08810	palmitoyl-CoA hydrolase
rxn08094	2-Oxoglutarate dehydrogenase complex	changed bounds to (0,1000) in accordance to thermodynamic feasability
rxn03031	Succinyl-CoA:2,3,4,5-tetrahydropyridine-2,6-dicarboxylate N-succinyltransferase	changed bounds to (-1000,0) in accordance to thermodynamic feasability
rxn05162	D-galactose transport via ABC system	added	PN96_19690	sugar ABC transporter ATP-binding protein
rxn05646	L-rhamnose transport via proton symport	added
rxn05500	L-arabinose transport via proton symport	added
rxn30509	Oxaloacetate Decarboxylase (na pump)	added	PN96_01205 and PN96_01210 and PN96_01215	oxaloacetate decarboxylase subunit gamma and oxaloacetate decarboxylase and glutaconyl-CoA decarboxylase subunit beta
rxn30509	Oxaloacetate Decarboxylase (na pump)	changed bounds to (-1000,1000) in accordance to thermodynamic feasability
rxn37569	NADH:ubiquinone oxidoreductase (Na+-translocating)	added	PN96_02115 and PN96_02120 and PN96_02125 and PN96_02130 and PN96_02135 and PN96_02140	NADH:ubiquinone oxidoreductase and Na(+)-translocating NADH-quinone reductase subunit B and Na(+)-translocating NADH-quinone reductase subunit C and Na(+)-translocating NADH-quinone reductase subunit D and Na(+)-translocating NADH-quinone reductase subunit E and Na(+)-translocating NADH-quinone reductase subunit F
rxn09005	nitrate transport via diffusion (extracellular to periplasm)	added
rxn20289	nitrogenase	added	PN96_19190 or PN96_19195 or PN96_19185	nitrogenase molybdenum-iron protein subunit alpha or nitrogenase molybdenum-iron protein subunit beta or nitrogenase reductase
rxn38837	Adrenodoxin reductase	added	PPN96_15505 or PN96_21680	ferredoxin-NADP reductase or
rxn45615		added	PN96_03245 and PN96_03250 and PN96_03255 and PN96_03260 and PN96_03265 and PN96_03270	elongation factor G and electron transporter RnfG and electron transporter RnfD and electron transporter RnfC and electron transporter RnfB and electron transporter RsxA
rxn08983	Sodium/proton antiport	added	PN96_17175 or PN96_07430 or PN96_12850	sodium:proton antiporter or pH-dependent sodium/proton antiporter or sodium:proton antiporter
rxn01102	ATP:(R)-glycerate 3-phosphotransferase	changed bounds to (0,1000) in accordance to thermodynamic feasability
rxn00257	acetyl-CoA:oxaloacetate C-acetyltransferase [(pro-S)-carboxymethyl-forming, ADP-phosphorylating]	changed bounds to (0,1000) in accordance to thermodynamic feasability
rxn08647	ATP:(R)-glycerate 2-phosphotransferase	changed bounds to (0,1000) in accordance to thermodynamic feasability
rxn00547	ATP:D-fructose 6-phosphotransferase	changed bounds to (0,1000) in accordance to thermodynamic feasability
rxn00615	ATP:glycerol 3-phosphotransferase	changed bounds to (0,1000) in accordance to thermodynamic feasability
rxn00674	Propanoate:CoA ligase (AMP-forming)	changed bounds to (0,1000) in accordance to thermodynamic feasability
rxn00247	ATP:oxaloacetate carboxy-lyase (transphosphorylating;phosphoenolpyruvate-forming)	changed bounds to (-1000,0) in accordance to thermodynamic feasability
rxn00148	ATP:pyruvate 2-O-phosphotransferase	changed bounds to (-1000,0) in accordance to thermodynamic feasability
rxn00247	ATP:oxaloacetate carboxy-lyase (transphosphorylating;phosphoenolpyruvate-forming)	changed bounds to (0,1000) in accordance to thermodynamic feasability
rxn05488	acetate reversible transport via proton symport	added
rxn08016	palmitate-[acyl-carrier-protein] ligase	added	PN96_03895 and PN96_03510	acyl-CoA synthetase and acyl carrier protein
rxn08086	1-hexadecanoyl-sn-glycerol 3-phosphate O-acyltransferase (n-C16:0)	added	PN96_00555	acyl-phosphate glycerol 3-phosphate acyltransferase
rxn00943	Palmitoyl-CoA hydrolase	added	PN96_08810	palmitoyl-CoA hydrolase
rxn00946	Palmitoyl-CoA:oxygen 2-oxidoreductase	added	PN96_02405	acyl-CoA dehydrogenase
rxn08017	acyl-[acyl-carrier-protein] synthetase (n-C16:1)	added	PN96_03895 and PN96_03510	acyl-CoA synthetase and acyl carrier protein
rxn08087	1-hexadec-7-enoyl-sn-glycerol 3-phosphate O-acyltransferase (n-C16:1)	added	PN96_00555	acyl-phosphate glycerol 3-phosphate acyltransferase
rxn08443	fatty-acid-CoA thioesterase (hexadecenoate)	added	PN96_08810	palmitoyl-CoA hydrolase
rxn08706	hexadecenoyl-coa cis-trans isomerization	added	PN96_13240	multifunctional fatty acid oxidation complex subunit alpha
rxn00796	biotin synthase	added	PN96_07910	biotin synthase
rxn02277	7,8-Diaminononanoate:carbon-dioxide cyclo-ligase	added	PN96_07895	dethiobiotin synthetase
rxn21864	RXN-11484.c	added	PN96_07905	8-amino-7-oxononanoate synthase
rxn16573	pimelyl-[acyl-carrier protein] methyl ester hydrolase	added	PN96_12625	pimelyl-ACP methyl ester esterase
rxn21863	RXN-11482.c	added	PN96_07415	trans-2-enoyl-CoA reductase
rxn21862	RXN-11481.c	added	PN96_02315	3-hydroxyacyl-ACP dehydratase
rxn21861	3-oxo-pimeloyl-[acp] methyl ester reductase	added	PN96_03505	3-ketoacyl-ACP reductase
rxn21860	RXN-11479.c	added	PN96_03515	3-oxoacyl-ACP synthase
rxn21859	RXN-11478.c	added	PN96_07415	trans-2-enoyl-CoA reductase
rxn21858	RXN-11477.c	added	PN96_02315	3-hydroxyacyl-ACP dehydratase
rxn21857	3-oxo-glutaryl-[acp] methyl ester reductase	added	PN96_03505	3-ketoacyl-ACP reductase
rxn21856	3-oxo-glutaryl-[acp] methyl ester synthase	added	PN96_20380 or PN96_03495	3-oxoacyl-ACP synthase or 3-oxoacyl-ACP synthase
rxn16385	S-adenosyl-L-methionine:malonyl-CoA O-methyltransferase	added	PN96_07900	biotin synthase
rxn10570	Methanol diffusion	added
rxn15455	R04254	added	PN96_18060	poly(3-hydroxyalkanoate) synthetase
rxn05114	5-amino-1-(5-phospho-D-ribosyl)imidazole:carbon-dioxide ligase (ADP-forming)	added	PN96_13570	phosphoribosylaminoimidazole carboxylase
rxn05115	5-carboxyamino-1-(5-phospho-D-ribosyl)imidazole carboxymutase	added	PN96_13575	N5-carboxyaminoimidazole ribonucleotide mutase
rxn01152	D-arabinose aldose-ketose-isomerase	added	PN96_21540	sugar isomerase
rxn00873	Butanoate:CoA ligase (AMP-forming)	added	PN96_03895 or PN96_17490	acyl-CoA synthetase or acyl-CoA synthetase
rxn00508	Succinate-semialdehyde:NAD+ oxidoreductase	added	PN96_17650	succinate-semialdehyde dehydrogenase
rxn00509	Succinate-semialdehyde:NADP+ oxidoreductase	added	PN96_05010 or PN96_22225 or PN96_22900	succinate-semialdehyde dehydrogenase or succinate-semialdehyde dehydrogenase or succinate-semialdehyde dehydrogenase
rxn01201	4-Hydroxybutanoate:NAD+ oxidoreductase	added	PN96_19075 or PN96_21440	3-hydroxyisobutyrate dehydrogenase or 3-hydroxyisobutyrate dehydrogenase
rxn03060	2-Hydroxybutane-1,2,3-tricarboxylate hydro-lyase	added	PN96_01430	bifunctional aconitate hydratase 2/2-methylisocitrate dehydratase
rxn05582	TRANS-RXNBWI-115637.ce.maizeexp.GLY_GLY	added	PN96_05125 or PN96_10385 or PN96_11015	sodium:alanine symporter or sodium:alanine symporter or sodium:alanine symporter
rxn27735	BHBDCLOS-RXN	added	PN96_18045	3-ketoacyl-ACP reductase
rxn04786	L-2,4-diaminobutyrate:2-oxoglutarate 4-aminotransferase	added	PN96_05220	diaminobutyrate--2-oxoglutarate aminotransferase
rxn04787	L-2,4-diaminobutyrate acetyltransferase	added	PN96_05215	2,4-diaminobutyric acid acetyltransferase
rxn04788	Ectoine hydro-lyase	added	PN96_05225	ectoine synthase
rxn00701	UDP-glucose:alpha-D-galactose-1-phosphate uridylyltransferase	added	PN96_15930 or PN96_22135	galactose-1-phosphate uridylyltransferase or galactose-1-phosphate uridylyltransferase
rxn02143	Succinyl-CoA:3-oxoadipate CoA-transferase	added	PN96_18320 and PN96_18325	3-oxoadipate:succinyl-CoA transferase and 3-oxoadipate:succinyl-CoA transferase
rxn00598	Succinyl-CoA:acetyl-CoA C-acyltransferase	added	PN96_18315	beta-ketoadipyl CoA thiolase
rxn02483	4-Carboxymuconolactone carboxy-lyase	added	PN96_22100	4-carboxymuconolactone decarboxylase
rxn02369	2-Carboxy-2,5-dihydro-5-oxofuran-2-acetate lyase (decyclizing)	added	PN96_18335	muconate cycloisomerase
rxn07431	R07600	removed due to lack of confidence
rxn00390	N-Acyl-L-aspartate amidohydrolase	removed due to lack of confidence
rxn11567	beta-D-Galactosyl-1,4-beta-D-glucosylceramide galactohydrolase	removed due to lack of confidence
rxn00935	(S)-Malate:(acceptor) oxidoreductase	removed due to lack of confidence
rxn02342	R03270	removed due to lack of confidence
rxn04031	thiocyanate aminohydrolase	removed due to lack of confidence
rxn02632	(S,S)-Butane-2,3-diol:NAD+ oxidoreductase	removed due to lack of confidence
rxn04271	trans-2-Methyl-5-isopropylhexa-2,5-dienal dehydrogenase	removed due to lack of confidence
rxn04600	(2E)-3-(cis-5,6-dihydroxycyclohexa-1,3-dien-1-yl)prop-2-enoate:NAD+ oxidoreductase	removed due to lack of confidence
rxn00199	oxalosuccinate carboxy-lyase (2-oxoglutarate-forming)	removed due to lack of confidence
rxn10231	isohexadecanoyl-CDPdiacylglycerol-serine O-phosphatidyltransferase	removed due to lack of confidence
rxn02944	N2-succinyl-L-ornithine:2-oxoglutarate 5-aminotransferase	removed due to lack of confidence
rxn01867	p-cumic alcohol:NAD+ oxidoreductase	removed due to lack of confidence
rxn03046	ATP:guanidinoethyyl-methyl-phosphate phosphotransferase	removed due to lack of confidence
rxn00519	ITP:oxaloacetate carboxy-lyase (adding ITP; phosphoenolpyruvate-forming)	removed due to lack of confidence
rxn01705	dCTP:cytidine 5'-phosphotransferase	removed due to lack of confidence
rxn01210	10-Formyltetrahydrofolate:L-glutamate ligase (ADP-forming)	removed due to lack of confidence
rxn00730	Malonyl-CoA:anthranilate N-malonyltransferase	removed due to lack of confidence
rxn03456	cyclohexane-1,2-dione acylhydrolase (decyclizing)	removed due to lack of confidence
rxn03360	5-Hydroxykynurenamine decarboxy-lyase	removed due to lack of confidence
rxn00771	ATP:D-ribose-5-phosphate 1-phosphotransferase	removed due to lack of confidence
rxn02319	ATP:L-fuculose 1-phosphotransferase	removed due to lack of confidence
rxn00501	3-Oxopropanoate:NAD+ oxidoreductase (decarboxylating, CoA-acetylating)	removed due to lack of confidence
rxn00257	acetyl-CoA:oxaloacetate C-acetyltransferase [(pro-S)-carboxymethyl-forming, ADP-phosphorylating]	removed due to lack of confidence
rxn01547	Guanosine aminohydrolase	removed due to lack of confidence
rxn06208	N-Acyl-D-glucosamine 2-epimerase	removed due to lack of confidence
rxn01405	Spermidine:putrescine 4-aminobutyltransferase (propane-1,3-diamine-forming)	removed due to lack of confidence
rxn02796	chenodeoxycholoyltaurine amidohydrolase	removed due to lack of confidence
rxn10262	isopentadecanoyl-CDPdiacylglycerol:sn-glycerol-3-phosphate 3-phosphatidyltransferase	removed due to lack of confidence
rxn10126	succinate dehyrdogenase	removed due to lack of confidence
rxn10209	anteisopentadecanoyl-glycerol-3-phosphate O-acyltransferase	removed due to lack of confidence
rxn10225	isohexadecanoyl-phosphatidate cytidylyltransferase	removed due to lack of confidence
rxn03463	R05113	removed due to lack of confidence
rxn02090	Creatinine iminohydrolase	removed due to lack of confidence
rxn00816	Lactose galactohydrolase	removed due to lack of confidence
rxn01750	CDPglucose 4,6-hydro-lyase	removed due to lack of confidence
rxn10228	isotetradecanoyl-CDPdiacylglycerol-serine O-phosphatidyltransferase	removed due to lack of confidence
rxn02610	L-Dopachrome delta7-delta2-isomerase	removed due to lack of confidence
rxn05814	ATP:nucleoside-phosphate phosphotransferase	removed due to lack of confidence
rxn11726	R08191	removed due to lack of confidence
rxn13990	ATP:N-acetyl-D-glucosamine 1-phosphotransferase	removed due to lack of confidence
rxn00678	(S)-2-Methyl-3-oxopropanoyl-CoA:pyruvate carboxyltransferase	removed due to lack of confidence
rxn00671	2-Methyl-3-oxopropanoate:NAD+ oxidoreductase (CoA-propanoylating)	removed due to lack of confidence
rxn00470	L-ornithine carboxy-lyase (putrescine-forming)	removed due to lack of confidence
rxn01129	dATP:uridine 5'-phosphotransferase	removed due to lack of confidence
rxn01297	hypoxanthine:NAD+ oxidoreductase	removed due to lack of confidence
rxn05459	stearyl-ACP:[acyl-carrier-protein] transferase	removed due to lack of confidence
rxn05453	13-methyl-tetra-decanoyl-ACP:[acyl-carrier-protein] transferase	removed due to lack of confidence
rxn01682	(1S,2R)-1-C-(indol-3-yl)glycerol 3-phosphate D-glyceraldehyde-3-phosphate-lyase	removed due to lack of confidence
rxn03142	cis-2-Chloro-4-carboxymethylenebut-2-en-1,4-olide cis-trans-isomerase	removed due to lack of confidence
rxn02586	Kievitone-hydrate hydro-lyase	removed due to lack of confidence
rxn01604	Formate:dihydrofolate ligase (ADP-forming)	removed due to lack of confidence
rxn06493	dihydrolipoylprotein:NAD+ oxidoreductase	removed due to lack of confidence
rxn12846	Gly-Phe aminopeptidase	removed due to lack of confidence
rxn07680	R07890	removed due to lack of confidence
rxn00452	S-Adenosyl-L-methionine:L-homocysteine S-methyltransferase	removed due to lack of confidence
rxn05142	sinapoyl aldehyde:NAD oxidoreductase	removed due to lack of confidence
rxn05733	O3-acetyl-L-serine:thiosulfate 2-amino-2-carboxyethyltransferase (reducing, L-cysteine-forming)	removed due to lack of confidence
rxn02376	R03316	removed due to lack of confidence
rxn00015	putrescine:putrescine 4-aminobutyltransferase (ammonia-forming)	removed due to lack of confidence
rxn00658	N-Acetyl-beta-alanine amidohydrolase	removed due to lack of confidence
rxn06672	biotin-carboxyl-carrier-protein:carbon-dioxide ligase (ADP-forming)	removed due to lack of confidence
rxn02961	CTP:ethanolamine-phosphate cytidylyltransferase	removed due to lack of confidence
rxn03872	R05593	removed due to lack of confidence
rxn02400	Nicotinate D-ribonucleotide phosphohydrolase	removed due to lack of confidence
rxn07434	R07603	removed due to lack of confidence
rxn01635	1-Pyrroline-4-hydroxy-2-carboxylate aminohydrolase (decyclizing)	removed due to lack of confidence
rxn04384	adenosylcobyric acid:(R)-1-aminopropan-2-yl phosphate ligase	removed due to lack of confidence
rxn03887	galactarate hydro-lyase (5-dehydro-4-deoxy-D-glucarate-forming)	removed due to lack of confidence
rxn03482	Salicin 6-phosphate glucohydrolase	removed due to lack of confidence
rxn02412	1-(4-Hydroxyphenyl)-2-(methylamino)ethanol hydro-lyase	removed due to lack of confidence
rxn00212	UDP-glucose glucophosphohydrolase	removed due to lack of confidence
rxn03185	R04661	removed due to lack of confidence
rxn02687	R03790	removed due to lack of confidence
rxn03903	UDPMurAc(oyl-L-Ala-D-gamma-Glu-L-Lys-D-Ala-D-Ala):undecaprenyl-phosphate phospho-N-acetylmuramoyl-pentapeptide-transferase	removed due to lack of confidence
rxn01217	dCMP aminohydrolase	removed due to lack of confidence
rxn07670	hydroxycinnamoyl-CoA:anthocyanidin 3,5-diglucoside 5-O-glucoside-6'''-O-hydroxycinnamoyltransferase	removed due to lack of confidence
rxn05116	R07406	removed due to lack of confidence
rxn03535	ATP:cob(I)yrinic acid-a,c-diamide Cobeta-adenosyltransferase	removed due to lack of confidence
rxn00655	N-(D-1-carboxyethyl)-beta-alanine:NAD+ oxidoreductase (beta-alanine-forming)	removed due to lack of confidence
rxn02761	(S)(+)-Allantoin racemase	removed due to lack of confidence
rxn10230	anteisopentadecanoyl-CDPdiacylglycerol-serine O-phosphatidyltransferase	removed due to lack of confidence
rxn08118	D-allulose-6-phosphate 3-epimerase	removed due to lack of confidence
rxn02703	ATP:sedoheptulose 1-phosphotransferase	removed due to lack of confidence
rxn00259	(3S)-citryl-CoA oxaloacetate-lyase (acetyl-CoA-forming)	removed due to lack of confidence
rxn00345	N-Acetyl-L-aspartate amidohydrolase	removed due to lack of confidence
rxn07219	malonyl-CoA:4-coumaroyl-CoA malonyltransferase (cyclizing, reducing)	removed due to lack of confidence
rxn03174	2-Amino-4-hydroxy-6-(erythro-1,2,3-trihydroxypropyl) dihydropteridine triphosphate hydrolase	removed due to lack of confidence
rxn04779	R06970	removed due to lack of confidence
rxn07875	R08086	removed due to lack of confidence
rxn11723	R08188	removed due to lack of confidence
rxn10060	NAD kinase (dTTP)	removed due to lack of confidence
rxn12638	methionyl aminopeptidase	removed due to lack of confidence
rxn05127	R07418	removed due to lack of confidence
rxn00305	GTP:oxaloacetate carboxy-lyase (adding GTP;phosphoenolpyruvate-forming)	removed due to lack of confidence
rxn07312	R07481	removed due to lack of confidence
rxn01701	Palmitoyl-CoA:retinol O-acyltransferase	removed due to lack of confidence
rxn02791	(5-Glutamyl)-peptide:amino-acid 5-glutamyltransferase	removed due to lack of confidence
rxn00375	N-Formyl-L-glutamate amidohydrolase	removed due to lack of confidence
rxn01925	2-methylpropanoyl-CoA:enzyme N6-(dihydrolipoyl)lysine S-(2-methylpropanoyl)transferase	removed due to lack of confidence
rxn02026	serine-phosphoethanolamine ethanolaminephosphohydrolase	removed due to lack of confidence
rxn01599	(1-Hydroxycyclohexan-1-yl)acetyl-CoA cyclohexanone-lyase	removed due to lack of confidence
rxn01157	D-glutamate hydro-lyase (cyclizing; 5-oxo-D-proline-forming)	removed due to lack of confidence
rxn01844	Sphingomyelin cholinephosphohydrolase	removed due to lack of confidence
rxn03419	formamidopyrimidine nucleoside triphosphate amidohydrolase	removed due to lack of confidence
rxn04781	R06972	removed due to lack of confidence
rxn01516	dTTP:uridine 5'-phosphotransferase	removed due to lack of confidence
rxn03848	Biuret amidohydrolase	removed due to lack of confidence
rxn00012	sucrose:sucrose 1'-beta-D-fructosyltransferase	removed due to lack of confidence
rxn07721	hydroxycinnamoyl-CoA:anthocyanidin 3,5-diglucoside 5-O-glucoside-6'''-O-hydroxycinnamoyltransferase	removed due to lack of confidence
rxn01161	N-Methyl-2-oxoglutaramate methylamidohydrolase	removed due to lack of confidence
rxn03610	R05298	removed due to lack of confidence
rxn12847	Gly-Try aminopeptidase	removed due to lack of confidence
rxn02821	Acylneuraminyl hydrolase	removed due to lack of confidence
rxn10208	isopentadecanoyl-glycerol-3-phosphate O-acyltransferase	removed due to lack of confidence
rxn04068	Glycocholate amidohydrolase	removed due to lack of confidence
rxn01301	L-Homoserine:NAD+ oxidoreductase	removed due to lack of confidence
rxn04457	R06605	removed due to lack of confidence
rxn04598	trans-cinnamate,NADH:oxygen oxidoreductase (2,3-hydroxylating)	removed due to lack of confidence
rxn02170	L-3-Aminobutyryl-CoA ammonia-lyase	removed due to lack of confidence
rxn00295	UDP-N-acetyl-D-glucosamine 4-epimerase	removed due to lack of confidence
rxn00707	ITP:cytidine 5'-phosphotransferase	removed due to lack of confidence
rxn03095	Taurodeoxycholate amidohydrolase	removed due to lack of confidence
rxn02639	3alpha,7alpha,12alpha-trihydroxy-5beta-cholanoyl-CoA:propanoyl-CoA C-acyltransferase	removed due to lack of confidence
rxn07433	R07602	removed due to lack of confidence
rxn03762	R05465	removed due to lack of confidence
rxn01269	Prephenate:NADP+ oxidoreductase(decarboxylating)	removed due to lack of confidence
rxn01334	Sedoheptulose 1,7-bisphosphate D-glyceraldehyde-3-phosphate-lyase	removed due to lack of confidence
rxn00879	myo-Inositol:NAD+ 2-oxidoreductase	removed due to lack of confidence
rxn03406	Undecaprenyl-diphospho-N-acetylmuramoyl-(N-acetylglucosamine)-	removed due to lack of confidence
rxn07488	R07673	removed due to lack of confidence
rxn06673	Acetyl-CoA:carbon-dioxide ligase (ADP-forming)	removed due to lack of confidence
rxn07734	hydroxycinnamoyl-CoA:anthocyanidin 3,5-diglucoside 5-O-glucoside-6'''-O-hydroxycinnamoyltransferase	removed due to lack of confidence
rxn12646	RXN0-6983.c	removed due to lack of confidence
rxn00020	cellobiose glucohydrolase	removed due to lack of confidence
rxn00324	glycolate:NADP+ oxidoreductase	removed due to lack of confidence
rxn03289	3alpha,7alpha,12alpha,24-tetrahydroxy-5beta-cholestanoyl-CoA:NAD+ oxidoreductase	removed due to lack of confidence
rxn02009	UDP-N-acetylmuramoyl-L-alanyl-D-glutamate:L-lysine gamma-ligase (ADP-forming)	removed due to lack of confidence
rxn01315	L-Phenylalanine,tetrahydrobiopterin:oxygen oxidoreductase (4-hydroxylating)	removed due to lack of confidence
rxn06098	Phosphatidylcholine:sterol O-acyltransferase	removed due to lack of confidence
rxn03282	R04805	removed due to lack of confidence
rxn01044	D-xylose aldose-ketose-isomerase	removed due to lack of confidence
rxn12644	methionyl aminopeptidase	removed due to lack of confidence
rxn01505	N-Acetyl-D-glucosamine 1-phosphate 1,6-phosphomutase	removed due to lack of confidence
rxn04723	R06914	removed due to lack of confidence
rxn02642	(S)-Tetrahydrocolumbamine:oxigen oxidoreductase	removed due to lack of confidence
rxn00968	2,4'-dihydroxyacetophenone oxidoreductase (C-C-bond-cleaving)	removed due to lack of confidence
rxn04841	Glutathione: 15-HPETE oxidoreductase	removed due to lack of confidence
rxn02762	2',3'-Cyclic CMP 3'-nucleotidohydrolase	removed due to lack of confidence
rxn02314	ATP:D-tagatose-6-phosphate 1-phosphotransferase	removed due to lack of confidence
rxn07261	R07384	removed due to lack of confidence
rxn00920	Guanosine 3',5'-cyclic phosphate 5'-nucleotidohydrolase	removed due to lack of confidence
rxn02936	3-Phospho-D-erythronate hydro-lyase	removed due to lack of confidence
rxn07100	CDPethanolamine:1-alkyl-2-acylglycerol ethanolaminephosphotransferase	removed due to lack of confidence
rxn03540	R05225	removed due to lack of confidence
rxn03421	2,5-Diaminopyrimidine nucleoside triphosphate mutase	removed due to lack of confidence
rxn02112	(R,R)-Butane-2,3-diol:NAD+ oxidoreductase	removed due to lack of confidence
rxn01124	2-Dehydro-3-deoxy-D-gluconate:NAD+ 5-oxidoreductase	removed due to lack of confidence
rxn07584	ATP:lipoate adenylyltransferase	removed due to lack of confidence
rxn11724	R08189	removed due to lack of confidence
rxn04052	R05814	removed due to lack of confidence
rxn02819	S-Adenosyl-L-methionine:16-methoxy-2,3-dihydro-3-hydroxytabersonine N-methyltransferase	removed due to lack of confidence
rxn00712	UTP:uridine 5'-phosphotransferase	removed due to lack of confidence
rxn01479	CTP:ethanolamine-phosphate cytidylyltransferase	removed due to lack of confidence
rxn00472	ornithine racemase	removed due to lack of confidence
rxn12844	Gly-Cys aminopeptidase	removed due to lack of confidence
rxn02584	N-Methylhexanamide amidohydrolase	removed due to lack of confidence
rxn06869	UDP-glucose:1,2-diacyl-3-O-(alpha-D-glucopyranosyl)-sn-glycerol (1->2) glucosyltransferase	removed due to lack of confidence
rxn01871	acetyl-CoA:enzyme N6-(dihydrolipoyl)lysine S-acetyltransferase	removed due to lack of confidence
rxn13952	tetrahydropalmatine:oxygen oxidoreductase	removed due to lack of confidence
rxn00484	L-Tryptophan decarboxy-lyase	removed due to lack of confidence
rxn14301	L-arginine:taurine amidinotransferase	removed due to lack of confidence
rxn07230	1-phosphatidyl-1D-myo-inositol-3,4-bisphosphate 4-phosphohydrolase	removed due to lack of confidence
rxn04737	R06928	removed due to lack of confidence
rxn03921	R05649	removed due to lack of confidence
rxn00013	D-Glucose-1-phosphate:D-glucose-1-phosphate 6-phosphotransferase	removed due to lack of confidence
rxn02916	R04175	removed due to lack of confidence
rxn03618	formaldehyde:NAD+ oxidoreductase (mycothiol-formylating)	removed due to lack of confidence
rxn12639	RXN0-6976.c	removed due to lack of confidence
rxn01462	4-Guanidinobutanoate amidinohydrolase	removed due to lack of confidence
rxn01281	(R)-Glycerate:NADP+ oxidoreductase	removed due to lack of confidence
rxn00705	D-Glucose-1-phosphate:D-glucose-1-phosphate 6-phosphotransferase	removed due to lack of confidence
rxn01670	Nicotinamide ribonucleotide phosphohydrolase	removed due to lack of confidence
rxn12643	RXN0-6979.c	removed due to lack of confidence
rxn02522	2',3'-Cyclic UMP 3'-nucleotidohydrolase	removed due to lack of confidence
rxn01706	dUTP:cytidine 5'-phosphotransferase	removed due to lack of confidence
rxn07899	3-fluorocyclohexadiene-cis,cis-1,2-diol-1-carboxylate:NAD+oxidoreductase (decarboxylating)	removed due to lack of confidence
rxn02334	3',5'-Cyclic-nucleotide 5'-nucleotidohydrolase	removed due to lack of confidence
rxn14054	trans-3-Chloro-2-propene-1-ol:NAD+ oxidoreductase	removed due to lack of confidence
rxn03012	R04336	removed due to lack of confidence
rxn00740	O-Succinyl-L-homoserine succinate-lyase (deaminating; 2-oxobutanoate-forming)	removed due to lack of confidence
rxn02283	5-Formyltetrahydrofolate:L-glutamate N-formiminotransferase	removed due to lack of confidence
rxn03287	3alpha,7alpha,24-trihydroxy-5beta-cholestanoyl-CoA:NAD+ oxidoreductase	removed due to lack of confidence
rxn03721	R05421	removed due to lack of confidence
rxn12634	methionyl aminopeptidase	removed due to lack of confidence
rxn05872	Secondary_alcohol:NAD+ oxidoreductase	removed due to lack of confidence
rxn04727	R06918	removed due to lack of confidence
rxn11569	geranoyl-CoA:carbon-dioxide ligase (ADP-forming)	removed due to lack of confidence
rxn14089	cis-3-chloro-2-propene-1-ol:NAD+ oxidoreductase	removed due to lack of confidence
rxn01453	(R)-3-Hydroxybutanoyl-CoA:NADP+ oxidoreductase	removed due to lack of confidence
rxn01215	3-phospho-D-glyceroyl-phosphate:alpha-D-glucose-1-phosphate 6-phosphotransferase	removed due to lack of confidence
rxn04270	cis-2-Methyl-5-isopropylhexa-2,5-dienal dehydrogenase	removed due to lack of confidence
rxn11838	4-hydroxy-5-phenyltetrahydro-1,3-oxazin-2-one:NAD+ oxidoreductase	removed due to lack of confidence
rxn01854	N(alpha)-Benzyloxycarbonyl-L-leucine urethanehydrolase	removed due to lack of confidence
rxn03035	D-myo-Inositol-3,4-bisphosphate 4-phosphohydrolase	removed due to lack of confidence
rxn02115	(R)-Acetoin racemase	removed due to lack of confidence
rxn11721	R08186	removed due to lack of confidence
rxn00376	N-Formyl-L-aspartate amidohydrolase	removed due to lack of confidence
rxn07903	4-fluorocatechol:oxygen 1,2-oxidoreductase	removed due to lack of confidence
rxn05734	aldehyde dehydrogenase (glyoxylate, NAD)	removed due to lack of confidence
rxn02229	3-Mercaptopyruvate:cyanide sulfurtransferase	removed due to lack of confidence
rxn00721	ATP:anthranilate N-adenylyltransferase	removed due to lack of confidence
rxn02262	ATP:6-deoxy-L-galactose 1-phosphotransferase	removed due to lack of confidence
rxn01345	Sedoheptulose 1,7-bisphosphate 1-phosphohydrolase	removed due to lack of confidence
rxn03837	R05548	removed due to lack of confidence
rxn02853	Imidazole acetaldehyde:NAD+ oxidoreductase	removed due to lack of confidence
rxn01515	dTTP:cytidine 5'-phosphotransferase	removed due to lack of confidence
rxn06752	R04634	removed due to lack of confidence
rxn03462	Gal-beta1->3GalNAc-beta1->4Gal-beta1->4Glc-beta1->1'Cer galactohydrolase	removed due to lack of confidence
rxn01135	Oxalate:CoA ligase (AMP-forming)	removed due to lack of confidence
rxn02067	(S)-Tetrahydroberberine:oxigen oxidoreductase	removed due to lack of confidence
rxn03843	Farnesyl diphosphate:Isopentenyl diphosphate farnesyl cistransferase	removed due to lack of confidence
rxn11809	alcophosphamide:NAD+ oxidoreductase	removed due to lack of confidence
rxn02182	beta-alanyl-CoA ammonia-lyase (acryloyl-CoA-forming)	removed due to lack of confidence
rxn00572	nitrite:NADP+ oxidoreductase	removed due to lack of confidence
rxn11719	R08184	removed due to lack of confidence
rxn01270	L-arogenate:2-oxoglutarate aminotransferase	removed due to lack of confidence
rxn00795	N6-D-Biotinyl-L-lysine amidohydrolase	removed due to lack of confidence
rxn14090	dimethylallyl-diphosphate:leachianone-G 2''-dimethylallyltransferase	removed due to lack of confidence
rxn01607	ATP:(R)-mevalonate 5-phosphotransferase	removed due to lack of confidence
rxn12845	Gly-Leu aminopeptidase	removed due to lack of confidence
rxn00404	L-Arginine:glycine amidinotransferase	removed due to lack of confidence
rxn03897	R05621	removed due to lack of confidence
rxn14112	dTDP-4-oxo-2,6-dideoxy-D-glucose 3,5-epimerase	removed due to lack of confidence
rxn03407	Undecaprenyl-diphospho-N-acetylmuramoyl-(N-acetylglucosamine)-L-alanyl-gamma-D-glutamyl-L-lysyl-D-alanyl-D-alanine:ammonia ligase (ADP-forming)	removed due to lack of confidence
rxn05143	sinapoyl aldehyde:NADP oxidoreductase	removed due to lack of confidence
rxn01870	D-Fructose 1-phosphate D-glyceraldehyde-3-phosphate-lyase	removed due to lack of confidence
rxn04736	(2-naphthyl)methanol:NAD+ oxidoreductase	removed due to lack of confidence
rxn00497	L-phenylalanine carboxy-lyase (phenylethylamine-forming)	removed due to lack of confidence
rxn03481	Arbutin 6-phosphate glucohydrolase	removed due to lack of confidence
rxn07435	R07604	removed due to lack of confidence
rxn05919	Acyl-CoA:glycerone-phosphate O-acyltransferase	removed due to lack of confidence
rxn04599	3-(cis-5,6-dihydroxycyclohexa-1,3-dien-1-yl)propanoate:NAD+ oxidoreductase	removed due to lack of confidence
rxn05871	primary_alcohol:NAD+ oxidoreductase	removed due to lack of confidence
rxn12640	methionyl aminopeptidase	removed due to lack of confidence
rxn02418	myo-inositol-hexakisphosphate 4-phosphohydrolase	removed due to lack of confidence
rxn02339	4-Hydroxy-L-glutamate:2-oxoglutarate aminotransferase	removed due to lack of confidence
rxn02737	UDPglucosamine 4-epimerase	removed due to lack of confidence
rxn01313	5,6,7,8-tetrahydrobiopterin:NAD+ oxidoreductase	removed due to lack of confidence
rxn03816	dTDP-4-oxo-2,6-dideoxy-D-glucose 5-epimerase	removed due to lack of confidence
rxn03005	R04326	removed due to lack of confidence
rxn05012	carbamoyl-phosphate:N2-acetyl-L-ornithine carbamoyltransferase	removed due to lack of confidence
rxn12633	RXN0-6975.c	removed due to lack of confidence
rxn06570	S-Adenosyl-L-methionine:calmodulin-L-lysine N6-methyltransferase	removed due to lack of confidence
rxn00735	(2R,3S)-3-methylmalate:NAD+ oxidoreductase	removed due to lack of confidence
rxn04278	3-Isopropylbut-3-enoyl-CoA thioesterase	removed due to lack of confidence
rxn02290	(S)-2,3-Epoxysqualene mutase (cyclizing, lanosterol-forming)	removed due to lack of confidence
rxn03842	Ureidoglycine aminohydrolase	removed due to lack of confidence
rxn03366	R04917	removed due to lack of confidence
rxn02421	CTP:N-methylethanolamine-phosphate cytidylyltransferase	removed due to lack of confidence
rxn03490	benzene-1,4-dicarboxylate, NADH:oxygen oxidoreductase (1,2-hydroxylating)	removed due to lack of confidence
rxn00428	dichloromethane chloride-lyase (adding H2O; chloride-hydrolysing; formaldehyde-forming)	removed due to lack of confidence
rxn09992	6-phospho-beta-glucosidase	removed due to lack of confidence
rxn02792	gamma-glutamyltranspeptidase family protein	removed due to lack of confidence
rxn10476	hydrogenobyrinic-acid-a,c-diamide:cobalt cobalt-ligase (ADP-forming)	removed due to lack of confidence
rxn02795	Glycochenodeoxycholate amidohydrolase	removed due to lack of confidence
rxn07876	R08087	removed due to lack of confidence
rxn12191	R08558	removed due to lack of confidence
rxn11722	R08187	removed due to lack of confidence
rxn00726	chorismate pyruvate-lyase (amino-accepting; anthranilate-forming)	removed due to lack of confidence
rxn01025	5-Methylcytosine aminohydrolase	removed due to lack of confidence
rxn02228	3-Mercaptolactate:NAD+ oxidoreductase	removed due to lack of confidence
rxn01754	ATP:erythritol 4-phosphotransferase	removed due to lack of confidence
rxn01390	ATP:L-xylulose 1-phosphotransferase	removed due to lack of confidence
rxn02614	UDPglucose:gibberellin 2-O-beta-D-glucosyltransferase	removed due to lack of confidence
rxn07449	3-sulfolactate bisulfite-lyase	removed due to lack of confidence
rxn04132	R06063	removed due to lack of confidence
rxn11801	R08273	removed due to lack of confidence
rxn00205	glutathione:hydrogen-peroxide oxidoreductase	removed due to lack of confidence
rxn02576	ATP:viomycin O-phosphotransferase	removed due to lack of confidence
rxn01370	dGTP:uridine 5'-phosphotransferase	removed due to lack of confidence
rxn01600	Cyclohexylamine:oxygen oxidoreductase (deaminating)	removed due to lack of confidence
rxn00410	UTP:ammonia ligase (ADP-forming)	removed due to lack of confidence
rxn03063	S-Adenosyl-L-methionine:zymosterol C-methyltransferase	removed due to lack of confidence
rxn02925	L-Alanine:3-oxopropanoate aminotransferase	removed due to lack of confidence
rxn06394	R03491	removed due to lack of confidence
rxn03933	UDP-N-acetyl-D-glucosamine:N-acetyl-alpha-D-muramyl(oyl-L-Ala-gamma-D-Glu-L-Lys-D-Ala-D-Ala)-diphosphoundecaprenol 4-beta-N-acetylglucosaminlytransferase	removed due to lack of confidence
rxn04780	R06971	removed due to lack of confidence
rxn07684	R07894	removed due to lack of confidence
rxn00529	L-tyrosine carboxy-lyase (tyramine-forming)	removed due to lack of confidence
rxn00011	pyruvate:thiamin diphosphate acetaldehydetransferase (decarboxylating)	removed due to lack of confidence
rxn07430	R07599	removed due to lack of confidence
rxn02200	2-amino-4-hydroxy-6-hydroxymethyl-7,8-dihydropteridine:4-aminobenzoate 2-amino-4-hydroxydihydropteridine-6-methenyltransferase	removed due to lack of confidence
rxn00365	ATP:cytidine 5'-phosphotransferase	removed due to lack of confidence
rxn02263	L-fucose aldose-ketose-isomerase	removed due to lack of confidence
rxn01646	N-Ribosylnicotinamide:orthophosphate ribosyltransferase	removed due to lack of confidence
rxn06386	Acetyl-CoA:1-alkyl-sn-glycero-3-phosphate 2-O-acetyltransferase	removed due to lack of confidence
rxn03378	Se-Adenosylselenohomocysteine hydrolase	removed due to lack of confidence
rxn00490	L-arogenate hydro-lyase (decarboxylating; L-phenylalanine-forming)	removed due to lack of confidence
rxn02130	(R)-pantetheine amidohydrolase	removed due to lack of confidence
rxn00223	D-glucose aldose-ketose-isomerase	removed due to lack of confidence
rxn00368	UTP:cytidine 5'-phosphotransferase	removed due to lack of confidence
rxn03273	3-Ketolactose galactohydrolase	removed due to lack of confidence
rxn01537	Thiamin hydrolase	removed due to lack of confidence
rxn04603	R06788	removed due to lack of confidence
rxn00328	4-hydroxy-2-oxoglutarate glyoxylate-lyase (pyruvate-forming)	removed due to lack of confidence
rxn03047	ATP:pantothenate 4'-phosphotransferase	removed due to lack of confidence
rxn02458	D-myo-Inositol 1,3,4,5-tetrakisphosphate 5-phosphohydrolase	removed due to lack of confidence
rxn07883	3-hydroxy-5-methylhex-4-enoyl-CoA:NAD+ oxidoreductase	removed due to lack of confidence
rxn00807	(2S)-alpha-leucine 2,3-aminomutase	removed due to lack of confidence
rxn03923	acetyl-phosphate:sulfite S-acetyltransferase (acyl-phosphate hydrolysing, 2-oxoethyl-forming)	removed due to lack of confidence
rxn06577	NAD+:peptide-diphthamide N-(ADP-D-ribosyl)transferase	removed due to lack of confidence
rxn06720	[Hydroxymethylglutaryl-CoA reductase (NADPH)]-phosphate phosphohydrolase	removed due to lack of confidence
rxn06647	DNA-6-O-methylguanine:protein-L-cysteine S-methyltransferase	removed due to lack of confidence
rxn09953	acetyl-CoA:acetoin O-acetyltransferase	removed due to lack of confidence
rxn03860	(3S)-3-Hydroxyacyl-CoA:NAD+ oxidoreductase	removed due to lack of confidence
rxn01314	5,6,7,8-tetrahydrobiopterin:NADP+ oxidoreductase	removed due to lack of confidence
rxn02318	D-Galactose 6-phosphate ketol-isomerase	removed due to lack of confidence
rxn06377	glycine:lipoylprotein oxidoreductase (decarboxylating and acceptor-aminomethylating)	removed due to lack of confidence
rxn06197	ATP:protein-L-histidine N(pi)-phosphotransferase	removed due to lack of confidence
rxn01647	Nicotinate D-ribonucleoside:orthophosphate ribosyltransferase	removed due to lack of confidence
rxn07454	(Z)-phenylacetaldehyde-oxime hydro-lyase	removed due to lack of confidence
rxn00817	melibiose galactohydrolase	removed due to lack of confidence
rxn00181	ATP:L-glutamate 1-phosphotransferase	removed due to lack of confidence
rxn11760	ATP:5-fluorouridine 5'-phosphotransferase	removed due to lack of confidence
rxn02460	ATP:1D-myo-inositol-1,4,5-trisphosphate 3-phosphotransferase	removed due to lack of confidence
rxn00222	cellobiose glucohydrolase	removed due to lack of confidence
rxn00818	Raffinose galactohydrolase	removed due to lack of confidence
rxn11727	R08192	removed due to lack of confidence
rxn02693	Dimethylallyl-diphosphate:aspulvinone-E dimethylallyltransferase	removed due to lack of confidence
rxn03467	R05117	removed due to lack of confidence
rxn01652	S-Aminomethyldihydrolipoylprotein:(6S)-tetrahydrofolate aminomethyltransferase (ammonia-forming)	removed due to lack of confidence
rxn00350	glutathione gamma-glutamylaminopeptidase	removed due to lack of confidence
rxn01437	N-Formyl-L-kynurenine amidohydrolase	removed due to lack of confidence
rxn01128	dATP:cytidine 5'-phosphotransferase	removed due to lack of confidence
rxn00952	O-acetyl-L-homoserine:hydrogen sulfide S-(3-amino-3-carboxypropyl)transferase	removed due to lack of confidence
rxn06750	R04632	removed due to lack of confidence
rxn01049	ATP:cellobiose 6-phosphotransferase	removed due to lack of confidence
rxn02107	salicylaldehyde:NAD+ oxidoreductase	removed due to lack of confidence
rxn00866	L-histidine carboxy-lyase (histamine-forming)	removed due to lack of confidence
rxn01279	D-Gluconate:(acceptor) 2-oxidoreductase	removed due to lack of confidence
rxn04113	isopentenyl-diphosphate:NAD(P)+ oxidoreductase	removed due to lack of confidence
rxn06515	R03875	removed due to lack of confidence
rxn01216	3-phospho-D-glycerate 1,2-phosphomutase	removed due to lack of confidence
rxn03365	R04916	removed due to lack of confidence
rxn03871	R05592	removed due to lack of confidence
rxn00680	propanoyl-CoA:glyoxylate C-propanoyltransferase (thioester-hydrolysing, 2-carboxyethyl-forming)	removed due to lack of confidence
rxn01461	L-Arginine:4-aminobutanoate amidinotransferase	removed due to lack of confidence
rxn04908	trichloroethanol:NAD+ oxidoreductase	removed due to lack of confidence
rxn06160	Acyl-CoA:retinol O-acyltransferase	removed due to lack of confidence
rxn07493	R07678	removed due to lack of confidence
rxn00332	2-oxoglutarate:glyoxylate succinaldehydetransferase (decarboxylating)	removed due to lack of confidence
rxn00406	arginine racemase	removed due to lack of confidence
rxn03971	Coniferyl aldehyde:NADP oxidoreductase	removed due to lack of confidence
rxn00495	L-phenylalanine ammonia-lyase (trans-cinnamate-forming)	removed due to lack of confidence
rxn06870	[Protein]-L-serine epimerase	removed due to lack of confidence
rxn06735	CMP-N-acetylneuraminate:alpha-N-acetylneuraminyl-2,3-beta-D-galactoside alpha-2,8-N-acetylneuraminyltransferase	removed due to lack of confidence
rxn06804	S-adenosyl-L-methionine:cytochrome-c-L-lysine N6-methyltransferase	removed due to lack of confidence
rxn03236	4a-hydroxytetrahydrobiopterin hydro-lyase	removed due to lack of confidence
rxn00782	D-glyceraldehyde-3-phosphate:NADP+ oxidoreductase (phosphorylating)	removed due to lack of confidence
rxn08703	S-methylmethionine homocysteine transmethylase	removed due to lack of confidence
rxn01459	4-Aminobutyraldehyde:NAD+ oxidoreductase	removed due to lack of confidence
rxn01671	ATP:N-ribosylnicotinamide 5'-phosphotransferase	removed due to lack of confidence
rxn02362	R03298	removed due to lack of confidence
rxn12642	RXN0-6978.c	removed due to lack of confidence
rxn07673	hydroxycinnamoyl-CoA:anthocyanidin 3,5-diglucoside 5-O-glucoside-6'''-O-hydroxycinnamoyltransferase	removed due to lack of confidence
rxn01510	dGTP:cytidine 5'-phosphotransferase	removed due to lack of confidence
rxn02045	D-2,6-Diaminohexanoic acid 5,6-aminomutase	removed due to lack of confidence
rxn01530	retinol:NAD+ oxidoreductase	removed due to lack of confidence
rxn01499	3,4-Dihydroxy-L-phenylalanine carboxy-lyase	removed due to lack of confidence
rxn00320	lysine racemase	removed due to lack of confidence
rxn00355	UTP:alpha-D-galactose-1-phosphate uridylyltransferase	removed due to lack of confidence
rxn02900	(2-Aminoethyl)phosphonate:pyruvate aminotransferase	removed due to lack of confidence
rxn06600	S-aminomethyldihydrolipoylprotein:(6S)-tetrahydrofolate aminomethyltransferase (ammonia-forming)	removed due to lack of confidence
rxn06728	CMP-N-acetylneuraminate:alpha-N-acetylneuraminyl-2,3-beta-D-galactoside alpha-2,8-N-acetylneuraminyltransferase	removed due to lack of confidence
rxn12635	RXN0-6974.c	removed due to lack of confidence
rxn04726	1-hydroxymethylnaphthalene:NAD+ oxidoreductase	removed due to lack of confidence
rxn00550	beta-D-fructose-2,6-bisphosphate 2-phosphohydrolase	removed due to lack of confidence
rxn07841	2-Isopentenyl-diphosphate:ATP delta2-isopentenyltransferase	removed due to lack of confidence
rxn05024	4-(2-carboxyphenyl)-4-oxobutanoyl-CoA dehydratase (cyclizing)	removed due to lack of confidence
rxn11834	2-phenyl-1,3-propanediol monocarbamate:NAD+ oxidoreductase	removed due to lack of confidence
rxn03002	S-Methyl-3-phospho-1-thio-D-glycerate phosphohydrolase	removed due to lack of confidence
rxn00314	N2-(D-1-carboxylethyl)-L-lysine:NADP+ oxidoreductase (L-lysine-forming)	removed due to lack of confidence
rxn02391	Lysolecithin 2,3-acylmutase	removed due to lack of confidence
rxn05126	R07417	removed due to lack of confidence
rxn03980	CoA,glutathione:NADP+ oxidoreductase (disulfide-forming)	removed due to lack of confidence
rxn04658	RXN-5183.c	removed due to lack of confidence
rxn02596	R03634	removed due to lack of confidence
rxn03915	2-formylbenzoate:NAD+ oxidoreductase	removed due to lack of confidence
rxn07056	R06134	removed due to lack of confidence
rxn14294	(2E,6E)-farnesyl-diphosphate lyase [(3E,6E)-alpha-farnesene-forming]	removed due to lack of confidence
rxn00130	AMP aminohydrolase	removed due to lack of confidence
rxn11720	R08185	removed due to lack of confidence
rxn04744	R06935	removed due to lack of confidence
rxn00763	Glycerol:NAD+ oxidoreductase	removed due to lack of confidence
rxn06060	Thiosulfate:thiol sulfurtransferase	removed due to lack of confidence
rxn06690	UDPgalactose:D-galactosyl-1,4-beta-D-glucosyl-R beta-1,3-galactosyltransferase	removed due to lack of confidence
rxn03849	biuret amidohydrolase	removed due to lack of confidence
rxn03512	Precorrin 8X 11,12-methylmutase	removed due to lack of confidence
rxn09979	beta-glucosidase	removed due to lack of confidence
rxn00985	ATP:propanoate phosphotransferase	removed due to lack of confidence
rxn01602	dihydrofolate:NADP+ oxidoreductase	removed due to lack of confidence
rxn07720	hydroxycinnamoyl-CoA:anthocyanidin 3,5-diglucoside 5-O-glucoside-6'''-O-hydroxycinnamoyltransferase	removed due to lack of confidence
rxn02302	O-Acetyl-L-homoserine succinate-lyase (adding cysteine)	removed due to lack of confidence
rxn00794	Biotin-amide amidohydrolase	removed due to lack of confidence
rxn02927	N2-succinyl-L-arginine iminohydrolase (decarboxylating)	removed due to lack of confidence
rxn12636	methionyl aminopeptidase	removed due to lack of confidence
rxn11759	5-fluorouridine monophosphate:diphosphate phospho-alpha-D-ribosyl-transferase	removed due to lack of confidence
rxn00700	GTP:alpha-D-glucose-1-phosphate guanylyltransferase	removed due to lack of confidence
rxn01893	R02601	removed due to lack of confidence
rxn03094	Glycodeoxycholate amidohydrolase	removed due to lack of confidence
rxn07432	R07601	removed due to lack of confidence
rxn11749	5'-deoxy-5-fluorocytidine aminohydrolase	removed due to lack of confidence
rxn04453	5-hydroxyisourate amidohydrolase	removed due to lack of confidence
rxn00608	6-phospho-beta-D-glucosyl-(1->4)-D-glucose 6-phosphoglucohydrolase	removed due to lack of confidence
rxn03409	Undecaprenyl-diphospho-N-acetylmuramoyl-(N-acetylglucosamine)-	removed due to lack of confidence
rxn01674	dCTP:uridine 5'-phosphotransferase	removed due to lack of confidence
rxn01948	5-Hydroxy-L-tryptophan decarboxy-lyase	removed due to lack of confidence
rxn05740	1,4-alpha-glucan-branching enzyme	removed due to lack of confidence
rxn01225	Guanine aminohydrolase	removed due to lack of confidence
rxn01679	dUTP:uridine 5'-phosphotransferase	removed due to lack of confidence
rxn07842	2-Isopentenyl-diphosphate:ADP delta2-isopentenyltransferase	removed due to lack of confidence
rxn01171	D-glucose 1-epimerase	removed due to lack of confidence
rxn00783	2-dehydro-3-deoxy-D-galactonate-6-phosphate D-glyceraldehyde-3-phosphate-lyase (pyruvate-forming)	removed due to lack of confidence
rxn07885	R08096	removed due to lack of confidence
rxn01455	ATP:D-galacturonate 1-phosphotransferase	removed due to lack of confidence
rxn00778	D-Ribose 1,5-phosphomutase	removed due to lack of confidence
rxn07672	hydroxycinnamoyl-CoA:anthocyanidin 3,5-diglucoside 5-O-glucoside-6'''-O-hydroxycinnamoyltransferase	removed due to lack of confidence
rxn04133	R06064	removed due to lack of confidence
rxn06760	R04650	removed due to lack of confidence
rxn04840	Glutathione: 5-HPETE oxidoreductase	removed due to lack of confidence
rxn00653	3-aminopropanal:NAD+ oxidoreductase	removed due to lack of confidence
rxn02907	11-Deoxycorticosterone ketol-isomerase	removed due to lack of confidence
rxn06372	S-Adenosyl-L-methionine:unsaturated-phospholipid methyltransferase (methenylating)	removed due to lack of confidence
rxn14264	dimethylallyl-diphosphate:naringenin 8-dimethylallyltransferase	removed due to lack of confidence
rxn11892	Palmitoyl-CoA:retinol O-acyltransferase	removed due to lack of confidence
rxn02166	4-Nitrophenyl phosphate phosphohydrolase	removed due to lack of confidence
rxn00921	4-hydroxybenzoate carboxy-lyase (phenol-forming)	removed due to lack of confidence
rxn02015	Taurocholate amidohydrolase	removed due to lack of confidence
rxn10770	R08557	removed due to lack of confidence
rxn07901	4-fluorocyclohexadiene-cis,cis-1,2-diol-1-carboxylate:NAD+oxidoreductase (decarboxylating)	removed due to lack of confidence
rxn00302	GTP 8,9-hydrolase	removed due to lack of confidence
rxn07900	5-Fluorocyclohexadiene-cis,cis-1,2-diol-1-carboxylate:NAD+oxidoreductase (decarboxylating)	removed due to lack of confidence
rxn03333	3,4-dihydroxyphenylethyleneglycol:NAD+ oxidoreductase	removed due to lack of confidence
rxn11725	R08190	removed due to lack of confidence
rxn06526	protein-dithiol:NADP+ oxidoreductase	removed due to lack of confidence
rxn03465	Acylneuraminyl hydrolase	removed due to lack of confidence
rxn00542	(S)-lactate acetaldehyde-lyase (formate-forming)	removed due to lack of confidence
rxn01519	dUTP nucleotidohydrolase	removed due to lack of confidence
rxn06038	(3R)-3-Hydroxyacyl-CoA:NADP+ oxidoreductase	removed due to lack of confidence
rxn06759	R04649	removed due to lack of confidence
rxn14293	dTDP-4-amino-4,6-dideoxy-D-glucose ammonia-lyase (dTDP-3-oxo-4,6-dideoxy-D-glucose-forming)	removed due to lack of confidence
rxn03323	R04857	removed due to lack of confidence
rxn02435	D-myo-Inositol-1,4,5-trisphosphate 5-phosphohydrolase	removed due to lack of confidence
rxn11612	D-Galactosyl-N-acetyl-D-galactosaminyl-(N-acetylneuraminyl)-D- galactosyl-D-glucosylceramide galactohydrolase	removed due to lack of confidence
rxn06517	S-Alkyl-L-cysteine S-oxide alkyl-sulfenate-lyase	removed due to lack of confidence
rxn12645	methionyl aminopeptidase	removed due to lack of confidence
rxn07448	geranyl-diphosphate diphosphate-lyase [(3R)-linalool-forming]	removed due to lack of confidence
rxn00715	ITP:uridine 5'-phosphotransferase	removed due to lack of confidence
rxn06335	(S)-2-methylbutanoyl-CoA:enzyme N6-(dihydrolipoyl)lysine S-(2-methylbutanoyl)transferase	removed due to lack of confidence
rxn14342	UDP-N-acetyl-D-glucosaminuronate 4-epimerase	removed due to lack of confidence
rxn00055	S-adenosyl-L-methionine:S-adenosyl-L-methionine 3-amino-3-carboxypropyltransferase	removed due to lack of confidence
rxn00905	2-dehydropantoate formaldehyde-lyase (3-methyl-2-oxobutanoate-forming)	removed due to lack of confidence
rxn02409	R06099	removed due to lack of confidence
rxn03898	R05622	removed due to lack of confidence
rxn00689	Tetrahydrofolate:L-glutamate gamma-ligase (ADP-forming)	removed due to lack of confidence
rxn01286	D-Glyceraldehyde:NAD+ oxidoreductase	removed due to lack of confidence
rxn01641	5-Formiminotetrahydrofolate:L-glutamate N-formiminotransferase	removed due to lack of confidence
rxn00933	proline racemase	removed due to lack of confidence
rxn11584	R03979	removed due to lack of confidence
rxn03838	R05549	removed due to lack of confidence
rxn00056	Fe(II):oxygen oxidoreductase	removed due to lack of confidence

## Sheet: Legend
List of the curations performed on the modelSEED draft model to create iLC858
