# Supplementary material for: Vibrio natriegens genome‐scale modeling reveals insights into halophilic adaptations and resource allocation
Source: Mol Syst Biol. 2023 Feb 27;19(4):e10523. doi: 10.15252/msb.202110523 (PMC10090949; doi:10.15252/msb.202110523)
Supplement: Supplementary file 3 — Dataset EV2 [file MSB-19-e10523-s005.xlsx]

## Sheet: Table EV2
Memote breakdown iLC858
Category	Score (%)
Consistency	95
Stoichiometric Consistency	100
Mass Balance	91.4
Charge Balance	94.9
Metabolite Connectivity	100
Unbounded Flux In Default Medium	79.5
0.795
Annotation - Metabolites	93
Presence of Metabolite Annotation	100
Metabolite Annotations Per Database
pubchem.compound	67.1
kegg.compound	72.1
seed.compound	100
inchikey	74.9
inchi	74.9
chebi	73.9
hmdb	43.7
reactome	28.6
metanetx.chemical	100
bigg.metabolite	72.2
biocyc	72.1
Metabolite Annotation Conformity Per Database
pubchem.compound	100
kegg.compound	100
seed.compound	100
inchikey	100
inchi	99.8
chebi	100
hmdb	100
reactome	100
metanetx.chemical	99.8
bigg.metabolite	99.8
biocyc	100
Uniform Metabolite Identifier Namespace	100
Annotation - Reactions	81
Presence of Reaction Annotation	100
Reaction Annotations Per Database
rhea	0
kegg.reaction	53.1
seed.reaction	94.1
metanetx.reaction	94.1
bigg.reaction	64.6
reactome	0
ec-code	40.9
brenda	40.9
biocyc	47.5
Reaction Annotation Conformity Per Database
rhea	0
kegg.reaction	100
seed.reaction	99.9
metanetx.reaction	100
bigg.reaction	98.4
reactome	0
ec-code	100
brenda	100
biocyc	100
Uniform Reaction Identifier Namespace	100
Annotation - Genes	46
Presence of Gene Annotation	99.9
Gene Annotations Per Database
refseq	0
uniprot	0
ecogene	0
kegg.genes	99.9
ncbigi	0
ncbigene	0
ncbiprotein	95.3
ccds	0
hprd	0
asap	0
Gene Annotation Conformity Per Database
refseq	0
uniprot	0
ecogene	0
kegg.genes	100
ncbigi	0
ncbigene	0
ncbiprotein	100
ccds	0
hprd	0
asap	0
Annotation - SBO Terms	91
Metabolite General SBO Presence	100
Metabolite SBO:0000247 Presence	100
Reaction General SBO Presence	100
Metabolic Reaction SBO:0000176 Presence	100
Transport Reaction SBO:0000185 Presence	100
Exchange Reaction SBO:0000627 Presence	100
Demand Reaction SBO:0000628 Presence	100
Sink Reactions SBO:0000632 Presence	Skip
Gene General SBO Presence	99.9
Gene SBO:0000243 Presence	99.9
Biomass Reactions SBO:0000629 Presence	100
Total	90

## Sheet: Legend
Breakdown of the iLC858 MEMOTE score
