# Supplementary material for: Vibrio natriegens genome‐scale modeling reveals insights into halophilic adaptations and resource allocation
Source: Mol Syst Biol. 2023 Feb 27;19(4):e10523. doi: 10.15252/msb.202110523 (PMC10090949; doi:10.15252/msb.202110523)
Supplement: Supplementary file 4 — Dataset EV3 [file MSB-19-e10523-s009.xlsx]

## Sheet: Table EV3
iLC858 Vcho
rxn00001_c PPA
rxn00002_c ALPHNH
rxn00029_c PPBNGS
rxn00048_c RBFSb
rxn00060_c HMBS
rxn00065_c ADNCYC
rxn00077_c NADK
rxn00083_c NADTRHD
rxn00085_c GLUSy
rxn00086_c GTHOr
rxn00095_c AP4AH
rxn00100_c DPCOAK
rxn00105_c NMNAT
rxn00117_c NDPK2
rxn00119_c UMPK
rxn00122_c FMNAT
rxn00126_c METAT
rxn00132_c NTD7
rxn00134_c ADNK1
rxn00137_c BPNT
rxn00138_c NADS1
rxn00139_c ADPT
rxn00140_c PDE1
rxn00143_c AHCYSNS
rxn00147_c PPS
rxn00148_c PYK
rxn00157_c PFL
rxn00159_c ME1
rxn00161_c ME2
rxn00165_c SERD_L
rxn00166_c SERD_D
rxn00171_c ACALD
rxn00173_c PTAr
rxn00178_c ACACT1r
rxn00179_c GLU5K
rxn00187_c GLNS
rxn00189_c GLUN
rxn00192_c ACGS
rxn00193_c GLUR
rxn00194_c GLUDC
rxn00206_c SPODM
rxn00208_c PYAM5PO
rxn00209_c PDX5POi
rxn00211_c UDPGD
rxn00213_c GALUi
rxn00214_c UDPG4E
rxn00224_c FCLT
rxn00225_c ACKr
rxn00237_c NDPK1
rxn00239_c GK1
rxn00242_c PPGPPDP
rxn00247_c PPCK
rxn00248_c MDH
rxn00251_c PPC
rxn00256_c CS
rxn00260_c ASPTA
rxn00274_c GLYAT
rxn00283_c ALAR
rxn00285_c SUCOAS
rxn00289_c MCITL2
rxn00291_c SGDS
rxn00293_c UAGDP
rxn00299_c GTPCI
rxn00300_c GTPCII2
rxn00303_c GTPDPK
rxn00313_c DAPDC
rxn00321_c LYSAM
rxn00330_c MALS
rxn00336_c ICL
rxn00337_c ASPK
rxn00338_c ASPO6
rxn00347_c ASPT
rxn00351_c GTHS
rxn00361_c ADSK
rxn00363_c NTD4
rxn00364_c CYTK1
rxn00369_c CYTDK2
rxn00371_c FDH
rxn00392_c RBFK
rxn00395_c ARGDr
rxn00412_c CTPS2
rxn00414_c CBPS
rxn00416_c ASNS1
rxn00420_c PSP_L
rxn00423_c SERAT
rxn00438_c TMPK
rxn00459_c ENO
rxn00461_c UAGCVT
rxn00469_c ACODA
rxn00473_c TRPAS2
rxn00474_c TRPS2
rxn00493_c PHETA1
rxn00500_c LDH_D
rxn00503_c P5CD
rxn00527_c TYRTA
rxn00541_c THRAi
rxn00543_c ALCD2x
rxn00545_c PFK
rxn00546_c M1PD
rxn00547_c HEX7
rxn00549_c FBP
rxn00552_c G6PDA
rxn00555_c GF6PTA
rxn00558_c PGI
rxn00566_c CYSDS
rxn00601_c AST
rxn00604_c G6PDH2r
rxn00606_c TRE6PH
rxn00612_c G3PD2
rxn00615_c GLYK
rxn00623_c SULRi
rxn00646_c GLUCYS
rxn00649_c CYSS
rxn00650_c AMPTASECG
rxn00669_c ACCOAL
rxn00670_c PTA2
rxn00679_c MCITS
rxn00686_c DHFR
rxn00690_c FTHFLi
rxn00691_c FTHFD
rxn00692_c GHMT2r
rxn00693_c METS
rxn00695_c GLGC
rxn00704_c PGMT
rxn00708_c NTD2
rxn00710_c OMPDC
rxn00711_c UPPRT
rxn00713_c URIK2
rxn00727_c ANS
rxn00737_c THRD_L
rxn00747_c TPI
rxn00748_c MGSA
rxn00758_c GPDDA1
rxn00775_c ADPRDP
rxn00781_c GAPD
rxn00784_c DRPA
rxn00785_c TKT2
rxn00786_c FBA
rxn00790_c GLUPRT
rxn00791_c ANPRT
rxn00799_c FUM
rxn00800_c ADSL1r
rxn00802_c ARGSL
rxn00806_c LEUTAi
rxn00808_c GALKr
rxn00831_c NTD11
rxn00832_c IMPC
rxn00834_c IMPD
rxn00835_c INSK
rxn00836_c HXPRT
rxn00837_c GMPR
rxn00838_c ADSS
rxn00839_c NDPK8
rxn00851_c ALAALAr
rxn00858_c AGMT
rxn00859_c HISTD
rxn00872_c ACOAD1f
rxn00874_c ACACT2r
rxn00881_c MI1PP
rxn00897_c ACGAMK
rxn00898_c DHAD1
rxn00902_c IPPS
rxn00903_c VALTA
rxn00907_c MTHFD
rxn00908_c GLYCL
rxn00912_c MOHMT
rxn00913_c NTD9
rxn00914_c GSNK
rxn00915_c GUAPRT
rxn00931_c P5CR
rxn00938_c NNAM
rxn00966_c CHRPL
rxn00974_c ACONTa
rxn00980_c PGLYCP
rxn00988_c ACAC
rxn01000_c PPNDH
rxn01011_c HPYRRx
rxn01018_c ASPCT
rxn01019_c OCBT
rxn01021_c MTAN
rxn01053_c LCADi
rxn01068_c THRD
rxn01069_c THRS
rxn01073_c GPDDA2
rxn01100_c PGK
rxn01101_c PGCD
rxn01102_c GLYCK
rxn01106_c PGM
rxn01115_c GND
rxn01116_c RPE
rxn01117_c A5PISO
rxn01127_c DADK
rxn01137_c ADA
rxn01138_c PUNP1
rxn01143_c TMDK1
rxn01145_c NTD5
rxn01146_c TMDPP
rxn01204_c ABTA
rxn01208_c OMCDC
rxn01211_c MTHFC
rxn01213_c DMATT
rxn01218_c NTD3
rxn01219_c CYTK2
rxn01255_c CHORS
rxn01257_c ADCS
rxn01268_c PPND
rxn01274_c GLYOX
rxn01275_c GNK
rxn01280_c HOXPRx
rxn01300_c HSK
rxn01302_c HSDy
rxn01304_c HSST
rxn01329_c PMANM
rxn01331_c E4PD
rxn01332_c DDPA
rxn01333_c TALA
rxn01343_c PFK_3
rxn01352_c NTPTP1
rxn01353_c NDPK5
rxn01358_c PUNP5
rxn01362_c ORPT
rxn01366_c PYNP2r
rxn01368_c CYTD
rxn01388_c ACONTb
rxn01416_c CYANST
rxn01434_c ARGSS
rxn01445_c NTD8
rxn01446_c PUNP4
rxn01451_c HACD1i
rxn01465_c DHORTS
rxn01466_c GRTT
rxn01476_c PGL
rxn01477_c EDD
rxn01484_c AGDC
rxn01485_c PGAMT
rxn01492_c FRUK
rxn01507_c NTD6
rxn01509_c DGK1
rxn01512_c NDPK4
rxn01513_c DTMPK
rxn01517_c URIDK2r
rxn01518_c DURIK1
rxn01520_c TMDS
rxn01521_c NTD1
rxn01544_c XPPT
rxn01548_c PUNP3
rxn01575_c ILETA
rxn01603_c DHFS
rxn01639_c FGLU
rxn01642_c IZPN
rxn01643_c ASAD
rxn01673_c NDPK7
rxn01678_c NDPK6
rxn01739_c SHKK
rxn01740_c SHK3Dr
rxn01790_c DPR
rxn01791_c PANTS
rxn01799_c DURIPP
rxn01800_c DCYTD
rxn01825_c HGNTOR
rxn01827_c 34HPPOR
rxn01834_c LGTHL
rxn01851_c ABUTD
rxn01858_c DADA
rxn01859_c PUNP2
rxn01961_c NTD10
rxn01973_c SDPDS
rxn01974_c DAPE
rxn01985_c PUNP6
rxn01986_c PPM2
rxn01987_c DRBK
rxn02008_c UAMAGS
rxn02011_c UAAGDS
rxn02056_c SHCHF
rxn02155_c NNATr
rxn02160_c HISTP
rxn02167_c ECOAH1
rxn02175_c PTPATi
rxn02177_c ICHORT
rxn02201_c DHPS2
rxn02212_c DHQS
rxn02213_c DHQTi
rxn02230_c MCPST
rxn02264_c UPP3S
rxn02285_c UAPGR
rxn02286_c UAMAS
rxn02288_c UPPDC1
rxn02303_c CPPPGO
rxn02305_c TMPPP
rxn02312_c AMAOTr
rxn02320_c HSTPT
rxn02321_c X5PL3E
rxn02331_c KDOPS
rxn02341_c PPCDC
rxn02373_c G5SD
rxn02374_c G5SADs
rxn02402_c NNDPR
rxn02404_c KDOPP
rxn02405_c KDOCT2
rxn02449_c GTPDPDP
rxn02465_c AGPR
rxn02473_c IGPDH
rxn02474_c APRAUR
rxn02475_c DHPPDA2
rxn02476_c PSCVT
rxn02484_c HMPK1
rxn02508_c PRAIi
rxn02680_c ACACT4r
rxn02774_c SHCHD2
rxn02789_c IPPMIb
rxn02804_c ACACT7r
rxn02811_c IPPMIa
rxn02831_c SUCBZL
rxn02834_c PRATPP
rxn02835_c PRAMPC
rxn02895_c PRAGSr
rxn02897_c NNDMBRT
rxn02898_c NPHS
rxn02911_c ECOAH5
rxn02914_c PSERT
rxn02937_c PRAIS
rxn02939_c PERD
rxn02988_c QULNS
rxn03004_c GARFT
rxn03031_c THDPS
rxn03062_c IPMD
rxn03084_c PRFGS
rxn03108_c PMPK
rxn03135_c IG3PS
rxn03136_c ADSL2r
rxn03137_c AICART
rxn03146_c UHGADA
rxn03150_c RZ5PP
rxn03164_c UGMDDS
rxn03175_c PRMICI
rxn03181_c TDSK
rxn03182_c MOAT
rxn03239_c HACD7i
rxn03240_c ECOAH7
rxn03241_c ECOAH6
rxn03242_c HACD5i
rxn03243_c ACACT5r
rxn03244_c HACD4i
rxn03245_c ECOAH4
rxn03246_c HACD3i
rxn03247_c ECOAH3
rxn03248_c ACACT3r
rxn03249_c HACD2i
rxn03393_c OPHBDC
rxn03395_c OHPHM
rxn03397_c URFGTT
rxn03422_c SGSAD
rxn03437_c DHAD2
rxn03439_c MOAT2
rxn03445_c OHPBAT
rxn03446_c 4HTHRS
rxn03511_c AGMHE
rxn03536_c ADOCBIK
rxn03537_c ACBIPGT
rxn03538_c ADOCBLS
rxn03638_c G1PACT
rxn03841_c ADCL
rxn03884_c EDA
rxn03893_c HBZOPT
rxn03901_c UDCPDP
rxn03904_c PAPPT3
rxn03907_c MEPCT
rxn03908_c CDPMEK
rxn03909_c DXPS
rxn03910_c MECDPS
rxn03917_c S7PI
rxn03919_c GMHEPPA
rxn03958_c DXPRIi
rxn03970_c COALDDH
rxn04082_c RBP4E
rxn04704_c CPPPGO2
rxn04794_c OBTFL
rxn04954_c MTHFR2
rxn05029_c CBIAT
rxn05040_c DB4PS
rxn05231_c RNDR1
rxn05233_c RNDR2
rxn05239_c PAPSR
rxn05289_c TRDR
rxn05293_c MECDPDH2
rxn05342_c 3OAR140
rxn05343_c 3OAS100
rxn05345_c 3OAS140
rxn05346_c 3OAS60
rxn05347_c KAS14
rxn05348_c 3OAS120
rxn05349_c ACOATA
rxn05350_c 3OAS80
rxn05465_c MCOATA
rxn05958_c RHCCE
rxn06075_c RNDR4
rxn06076_c RNDR3
rxn06510_c ACACT6r
rxn06723_c U23GAAT
rxn06729_c UAGAAT
rxn06777_c HACD6i
rxn08025_c AB6PGH
rxn08094_c AKGDH
rxn08126_c AMALT1
rxn08126_c MLTG1
rxn08127_c AMALT1
rxn08127_c AMALT2
rxn08127_c MLTG1
rxn08128_c AMALT1
rxn08128_c AMALT2
rxn08128_c AMALT3
rxn08128_c MLTG1
rxn08129_c AMALT4
rxn08294_c DAGK120
rxn08295_c DAGK140
rxn08296_c DAGK141
rxn08297_c DAGK160
rxn08298_c DAGK161
rxn08299_c DAGK180
rxn08300_c DAGK181
rxn08306_c DASYN120
rxn08307_c DASYN140
rxn08308_c DASYN141
rxn08309_c DASYN160
rxn08310_c DASYN161
rxn08311_c DASYN180
rxn08312_c DASYN181
rxn08333_c DHNAOT4
rxn08352_c DMPPS
rxn08433_c FA100ACPHi
rxn08438_c FA80ACPHi
rxn08458_c FADRx
rxn08521_c FLVRx
rxn08527_c FRD2
rxn08528_c FRD3
rxn08546_c G3PAT120
rxn08547_c G3PAT140
rxn08548_c G3PAT141
rxn08549_c G3PAT160
rxn08550_c G3PAT161
rxn08551_c G3PAT180
rxn08552_c G3PAT181
rxn08556_c G3PD5
rxn08557_c G3PD6
rxn08558_c G3PD7
rxn08615_c GLCS1
rxn08647_c GLYCK2
rxn08669_c GPDDA4
rxn08711_c HEPT2
rxn08756_c IPDPS
rxn08792_c L-LACD2
rxn08793_c L-LACD3
rxn08817_c LPLIPAL2A120
rxn08818_c LPLIPAL2A140
rxn08819_c LPLIPAL2A141
rxn08820_c LPLIPAL2A160
rxn08821_c LPLIPAL2A161
rxn08822_c LPLIPAL2A180
rxn08823_c LPLIPAL2A181
rxn08838_c LPLIPAL2E120
rxn08839_c LPLIPAL2E140
rxn08840_c LPLIPAL2E141
rxn08841_c LPLIPAL2E160
rxn08842_c LPLIPAL2E161
rxn08843_c LPLIPAL2E180
rxn08844_c LPLIPAL2E181
rxn08845_c LPLIPAL2G120
rxn08846_c LPLIPAL2G140
rxn08847_c LPLIPAL2G141
rxn08848_c LPLIPAL2G160
rxn08849_c LPLIPAL2G161
rxn08850_c LPLIPAL2G180
rxn08851_c LPLIPAL2G181
rxn08954_c MOAT3C
rxn08971_c NADH10
rxn08975_c NADH5
rxn08976_c NADH9
rxn09101_c PGPP120
rxn09102_c PGPP140
rxn09103_c PGPP141
rxn09104_c PGPP160
rxn09105_c PGPP161
rxn09106_c PGPP180
rxn09107_c PGPP181
rxn09108_c PGSA120
rxn09109_c PGSA140
rxn09110_c PGSA141
rxn09111_c PGSA160
rxn09112_c PGSA161
rxn09113_c PGSA180
rxn09114_c PGSA181
rxn09177_c PPNCL2
rxn09180_c PPPGO3
rxn09197_c PSD120
rxn09198_c PSD140
rxn09199_c PSD141
rxn09200_c PSD160
rxn09201_c PSD161
rxn09202_c PSD180
rxn09203_c PSD181
rxn09205_c PSSA120
rxn09206_c PSSA140
rxn09207_c PSSA141
rxn09208_c PSSA160
rxn09209_c PSSA161
rxn09210_c PSSA180
rxn09211_c PSSA181
rxn09240_c SADT2
rxn09264_c SPMDAT1
rxn09265_c SPMDAT2
rxn09272_c SUCDi
rxn09296_c THIORDXi
rxn09310_c THZPSN
rxn09320_c TPRDCOAS
rxn10094_c AMMQT8_2
rxn12225_c OPHHX
rxn12510_c PNTK
rxn02760_c FFSD
rxn00154_c PDH
rxn00198_c ICDHyr
rxn01629_c G1SAT
rxn00789_c ATPPRT
rxn03087_c SDPTA
rxn01256_c CHORM
rxn08335_c DHORD2
rxn00917_c GMPS2
rxn00979_c GCALDD
rxn08043_c ACHBS
rxn08764_c KARA2
rxn08016_c AACPS3
rxn08086_c AGPAT160
rxn00943_c FACOAE160
rxn00946_c ACOAD7f
rxn08017_c AACPS4
rxn08087_c AGPAT161
rxn08443_c FACOAE161
rxn02277_c DBTS
rxn05114_c AIRC2
rxn05115_c AIRC3
rxn00509_c SSALy
rxn04786_c DABAAT
rxn00701_c UGLT
rxn02504 DHNPA2r
rxn00766 G2PP
rxn02507 IGPS
rxn03159 LPADSS
rxn07584 LIPATPT
rxn00470 ORNDC
rxn02314 PFK_2
rxn05039 PMDPHT
rxn11702 SEPHCHCS
rxn11703 SHCHCS3
rxn02832 SUCBZS
rxn03080 RBFSa
rxn01652 THFAT
rxn01964 TRPS1
rxn01682 TRPS3
rxn03130 USHD
rxn03408 UAGPT3
rxn00904 VPAMTr
rxn40037 DHDPS
rxn05024 DHNCOAS
rxn06865 EDTXS1
rxn06848 EDTXS2
rxn02186 KARA1
rxn00778 PPM
rxn03147 PRASCSi
rxn00770 PRPPS
rxn00777 RPI
rxn01200 TKT1
rxn00772 RBK
rxn01258 ICHORSr
rxn03061 MIVC0797r
rxn00512 GLYCLTD
rxn03040 CMHMI

## Sheet: Legend
ID mapping of iLC858 to Vibrio cholerae model iAM-VC960
