# Supplementary material for: Vibrio natriegens genome‐scale modeling reveals insights into halophilic adaptations and resource allocation
Source: Mol Syst Biol. 2023 Feb 27;19(4):e10523. doi: 10.15252/msb.202110523 (PMC10090949; doi:10.15252/msb.202110523)
Supplement: Supplementary file 5 — Dataset EV4 [file MSB-19-e10523-s002.xlsx]

## Sheet: Table EV4
SUBSTRATE	CODE	IN VIVO GROWTH	IN SILICO GROWTH	IN SILICO GROWTH WITHOUT ANNOTATED TRANSPORTER
L-Arabinose	cpd00224	X	X	X
N-Acetyl-D-Glucosamine	cpd00122	X	X
D-Arabinose	cpd00185	X	X	X
D-Arabitol	cpd01307	X	X	X
4-Amino Butyric Acid	cpd00281	X	X	X
Butyric Acid	cpd00211	X	X	X
D-Glucosamine	cpd00276	X	X
4-Hydroxy Benzoic Acid	cpd00136	X
4-Hydroxy Butyric Acid	cpd00728	X	X	X
5-Keto-D-Gluconic Acid	cpd00781	X
Malonic Acid	cpd00308	X	X	X
Oxalomalic Acid	cpd01363	X
L-Arginine	cpd00051	X	X	X
Glycine	cpd00033	X	X	X
L-Histidine	cpd00119	X
Hydroxy-L-Proline	cpd00851	X
L-Ornithine	cpd00064	X	X	X
Putrescine	cpd00118	X
Dihydroxy Acetone	cpd00157	X
L-Pyroglutamic Acid	cpd01293	X		X
Succinic Acid	cpd00036	X	X	X
D-Galactose	cpd00108	X	X	X
L-Aspartic Acid	cpd00041	X	X	X
L-Proline	cpd00129	X
D-Alanine	cpd00117	X	X	X
D-Trehalose	cpd00794	X	X
D-Serine	cpd00550	X		X
Glycerol	cpd00100	X	X	X
D-Gluconic Acid	cpd00222	X		X
D,L-2-Glycerol-Phosphate	cpd01908	X		X
L-Lactic Acid	cpd00159	X	X	X
Formic Acid	cpd00047	X	X	X
D-Mannitol	cpd00314	X	X	X
L-Glutamic Acid	cpd00023	X	X	X
D,L-Malic Acid	cpd00130	X	X	X
D-Ribose	cpd00105	X		X
L-Rhamnose	cpd00396	X	X	X
D-Fructose	cpd00082	X	X	X
Acetic Acid	cpd00029	X	X	X
D-Glucose	cpd00027	X	X	X
Maltose	cpd00179	X	X	X
Thymidine	cpd00184	X
L-Asparagine	cpd00132	X
a-Keto-Butyric Acid	cpd00094	X	X	X
Sucrose	cpd00076	X	X	X
Uridine	cpd00249	X		X
L-Glutamine	cpd00053	X	X	X
3-Hydroxy Butyric Acid	cpd00797	X
b-Methyl-D-Glucoside	cpd15584	X		X
Inosine	cpd00246	X		X
L-Serine	cpd00054	X	X	X
L-Threonine	cpd00161	X		X
L-Alanine	cpd00035	X	X	X
L-Alanyl-Glycine	cpd11585	X		X
Methyl Pyruvate	cpd24420	X
D-Malic Acid	cpd00386	X
L-Malic Acid	cpd00130	X	X	X
Pyruvic Acid	cpd00020	X		X
2-Deoxy Adenosine	cpd00438	X		X
Adenosine	cpd00182	X		X
Glycyl-L-Aspartic Acid	cpd11589	X		X
Citric Acid	cpd00137	X	X	X
Fumaric Acid	cpd00106	X	X	X
Propionic Acid,cpd00141	cpd00141	X		X
Adonitol	cpd00366
m-Inositol	cpd00121
D-Threonine	cpd00611
Mucic Acid	cpd00652
Glycolic Acid	cpd00139			X
Glyoxylic Acid	cpd00040			X
Tricarballylic Acid	cpd16654
Acetoacetic Acid	cpd00142			X
N-Acetyl-D-Mannosamine	cpd00492
p-Hydroxy Phenyl Acetic Acid	cpd00489
m-Hydroxy Phenyl Acetic Acid	cpd03320
Tyramine	cpd00374
D-Psicose	cpd03884
Glucuronamide	cpd26269
L-Galactonic Acid-1-4-Lactone	cpd00820
D-Galacturonic Acid	cpd00280
Phenylethyl-amine	cpd03161
2-Aminoethanol	cpd00162		X	X
Chondroitin Sulfate C	cpd26720
#NAME?	cpd24451
#NAME?	cpd24451
Gelatin	cpd11697
Glycogen	cpd00155
Inulin	cpd11602
Mannan	cpd11685
D-Xylose	cpd00154
L-Fucose	cpd00751
D-Saccharic Acid	cpd00571
D-Mannose	cpd00138
Dulcitol	cpd01171
D-Sorbitol	cpd00588
D-Glucuronic Acid	cpd00164
D-Glucose-6-Phosphate	cpd00079			X
D-Galactonic Acid-1-5-Lactone	cpd01734
D-Melibiose	cpd03198
D-Aspartic Acid	cpd00320
D-Glucosaminic Acid	cpd02351
1,2-Propanediol	cpd00453
alpha-Keto-Glutaric Acid	cpd00024			X
beta-Methyl-D-Galactoside	cpd02274
alpha-D-Lactose	cpd00208
Lactulose	cpd04349
m-Tartaric Acid	cpd00432
D-Glucose-1-Phosphate	cpd00089			X
D-Fructose-6-Phosphate	cpd00072			X
a-Hydroxy Glutaric Acid-g-Lactone	cpd23862
N-Acetyl-D-Galactosamine	cpd00832
N-Acetyl-Neuraminic Acid	cpd00232
beta-D-Allose	cpd01055
Amygdalin	cpd01356
L-Arabitol	cpd00417
2-Deoxy-D-Ribose	cpd01242			X
i-Erythritol	cpd00392
D-Fucose	cpd00750
3-0-beta-D-Galacto-pyranosyl-D-Arabinose	cpd24453
L-Glucose	cpd24421
Lactitol	cpd09457
D-Melezitose	cpd05161
Maltitol	cpd37280
alpha-Methyl-D-Glucoside	cpd15584			X
beta-Methyl-D-Galactoside	cpd11603
3-Methyl-Glucose	cpd26351
beta-Methyl-D-Glucuronic Acid	cpd24423
alpha-Methyl-D-Mannoside	cpd24424
beta-Methyl-D-Xyloside	cpd24425
Palatinose	cpd01200
D-Raffinose	cpd00382
Salicin	cpd01030
Sedoheptulosan	cpd24426
L-Sorbose	cpd00212
Stachyose	cpd01133
D-Tagatose	cpd00589
Turanose	cpd20885
Xylitol	cpd00306
N-Acetyl-D-Glucosaminitol	cpd24427
d-Amino Valeric Acid	cpd00339
Capric Acid	cpd01107
Caproic Acid	cpd01113
Citraconic Acid	cpd01502
Citramalic Acid	cpd00607
2-Hydroxy Benzoic Acid	cpd00599
4-Hydroxy Butyric Acid	cpd00728		X	X
a-Keto-Valeric Acid	cpd03737
Itaconic Acid	cpd00380
D-Lactic Acid Methyl Ester	cpd24428
Melibionic Acid	cpd24454
Oxalic Acid	cpd00180
D-Ribono-1,4-Lactone	cpd23861
Sebacic Acid	cpd05192
Sorbic Acid	cpd16648
Succinamic Acid	cpd25518
D-Tartaric Acid	cpd19018
L-Tartaric Acid	cpd00666
Acetamide	cpd03734
L-Alaninamide	cpd23030
N-Acetyl-L-Glutamic Acid	cpd00477
L-Homoserine	cpd00227			X
L-Isoleucine	cpd00322
L-Leucine	cpd00107
L-Lysine	cpd00039
L-Methionine	cpd00060
L-Phenylalanine	cpd00066
L-Valine	cpd00156
D,L-Carnitine	cpd00266
Sec-Butylamine	cpd24429
D,L-Octopamine	cpd02599
2,3-Butanediol	cpd01947
2,3-Butanedione	cpd00551
3-Hydroxy 2-Butanone,cpd00361	cpd00361

## Sheet: Legend
Overview of experimentally tested carbon substrates and iLC858 viability predictions
