# Supplementary material for: Vibrio natriegens genome‐scale modeling reveals insights into halophilic adaptations and resource allocation
Source: Mol Syst Biol. 2023 Feb 27;19(4):e10523. doi: 10.15252/msb.202110523 (PMC10090949; doi:10.15252/msb.202110523)
Supplement: Supplementary file 6 — Dataset EV5 [file MSB-19-e10523-s006.xlsx]

## Sheet: Table EV5
GENE	ANNOTATION	CLASSIFICATION LEE ET AL (2019)
PN96_00855	glutathione synthetase	not essential
PN96_14415	serine acetyltransferase	growth supporting
PN96_11205	UDP-diphospho-muramoylpentapeptide beta-N- acetylglucosaminyltransferase	putative essential
PN96_03805	isochorismatase	not essential
PN96_01235	glutamate--cysteine ligase	growth supporting
PN96_10485	nucleoside diphosphate kinase	not essential
PN96_01430	bifunctional aconitate hydratase 2/2-methylisocitrate dehydratase	growth supporting
PN96_12215	dTDP-4-dehydrorhamnose 3-5-epimerase	not essential
PN96_03515	3-oxoacyl-ACP synthase	not essential
PN96_11685	octaprenyl diphosphate synthase	putative essential
PN96_01040	pyridoxine 5'-phosphate synthase	putative essential
PN96_08360	isocitrate dehydrogenase	growth supporting
PN96_00040	phosphatidylserine synthase	putative essential
PN96_14620	acetylornithine aminotransferase	not essential
PN96_12450	phosphopantothenoylcysteine decarboxylase	putative essential
PN96_00570	aspartate carbamoyltransferase catalytic subunit	not essential
PN96_07845	adenylosuccinate lyase	putative essential
PN96_10130	gamma-glutamyl kinase	not essential
PN96_02920	folylpolyglutamate synthase	putative essential
PN96_01975	2-3-4-5-tetrahydropyridine-2-6-carboxylate N-succinyltransferase	not essential
PN96_14810	amino-acid acetyltransferase	growth supporting
PN96_13925	lysophospholipase	not essential
PN96_07765	phosphoribosyl-ATP pyrophosphatase	not essential
PN96_00140	uroporphyrinogen decarboxylase	putative essential
PN96_11430	dihydroneopterin aldolase	putative essential
PN96_10860	4-hydroxy-3-methylbut-2-enyl diphosphate reductase	putative essential
PN96_00990	L-aspartate oxidase	not essential
PN96_03990	CDP-diacylglycerol--glycerol-3-phosphate 3-phosphatidyltransferase	growth supporting
PN96_14040	glycerol-3-phosphate acyltransferase	not essential
PN96_02285	CDP-diglyceride synthetase	putative essential
PN96_10075	geranyl transferase	putative essential
PN96_13460	dihydroxy-acid dehydratase	not essential
PN96_08115	quinolinate synthetase	not essential
PN96_12560	guanylate kinase	putative essential
PN96_03030	glyceraldehyde-3-phosphate dehydrogenase	putative essential
PN96_03645	orotidine 5'-phosphate decarboxylase	growth supporting
PN96_13880	diaminopimelate decarboxylase	not essential
PN96_14775	5-10-methylenetetrahydrofolate reductase	not essential
PN96_09520	phosphoenolpyruvate-protein phosphotransferase	growth supporting
PN96_12840	delta-aminolevulinic acid dehydratase	putative essential
PN96_08505	tetraacyldisaccharide 4'-kinase	putative essential
PN96_09700	2-dehydro-3-deoxyphosphooctonate aldolase	putative essential
PN96_16200	pyridoxine 5'-phosphate oxidase	not essential
PN96_02865	3-oxoacyl-ACP synthase	not essential
PN96_09725	glutamyl-tRNA reductase	growth supporting
PN96_09510	cysteine synthase	not essential
PN96_09380	asparagine synthetase B	not essential
PN96_23060	nicotinic acid mononucleotide adenylyltransferase	not essential
PN96_14855	shikimate kinase	growth supporting
PN96_10810	chorismate mutase	not essential
PN96_13885	diaminopimelate epimerase	not essential
PN96_10115	5-amino-6-(5-phosphoribosylamino)uracil reductase	growth supporting
PN96_12235	spore coat protein	not essential
PN96_13865	porphobilinogen deaminase	putative essential
PN96_14450	phosphatidylserine decarboxylase	putative essential
PN96_01295	dephospho-CoA kinase	not essential
PN96_13860	uroporphyrinogen-III synthase	growth supporting
PN96_11220	phospho-N-acetylmuramoyl-pentapeptide- transferase	putative essential
PN96_09400	adenylate kinase	putative essential
PN96_14860	3-dehydroquinate synthase	growth supporting
PN96_13430	bifunctional N-acetylglucosamine-1-phosphate uridyltransferase/glucosamine-1-phosphate acetyltransferase	putative essential
PN96_11635	4-hydroxythreonine-4-phosphate dehydrogenase	putative essential
PN96_11655	diacylglycerol kinase	putative essential
PN96_07785	imidazoleglycerol-phosphate dehydratase	not essential
PN96_00060	pantothenate kinase	growth supporting
PN96_02290	1-deoxy-D-xylulose 5-phosphate reductoisomerase	putative essential
PN96_03520	4-amino-4-deoxychorismate lyase	not essential
PN96_18205	GTP cyclohydrolase	not essential
PN96_10255	inorganic polyphosphate kinase	putative essential
PN96_10915	thymidylate synthase	putative essential
PN96_07795	histidinol dehydrogenase	not essential
PN96_03915	indole-3-glycerol phosphate synthase	not essential
PN96_04075	3-demethylubiquinone-9 3-methyltransferase	growth supporting
PN96_17275	nicotinate phosphoribosyltransferase	not essential
PN96_13225	protoporphyrinogen oxidase	not essential
PN96_09645	glutamyl-tRNA synthetase	putative essential
PN96_00550	UDP-N-acetylglucosamine 1-carboxyvinyltransferase	putative essential
PN96_10880	FMN adenylyltransferase	putative essential
PN96_12760	glutamine synthetase	growth supporting
PN96_14965	phosphoadenosine phosphosulfate reductase	growth supporting
PN96_12420	phosphopantetheine adenylyltransferase	not essential
PN96_12210	glucose-1-phosphate thymidylyltransferase	not essential
PN96_00450	glycerate dehydrogenase	not essential
PN96_06820	adenosylcobinamide kinase	not essential
PN96_21010	branched-chain amino acid aminotransferase	not essential
PN96_19245	homocitrate synthase	not essential
PN96_09255	zinc ABC transporter ATPase	not essential
PN96_08920	aminotransferase	not essential
PN96_10100	6-7-dimethyl-8-ribityllumazine synthase	growth supporting
PN96_13455	threonine dehydratase	not essential
PN96_05605	dihydroorotate dehydrogenase	growth supporting
PN96_03920	anthranilate phosphoribosyltransferase	not essential
PN96_01090	2-C-methyl-D-erythritol 2-4-cyclodiphosphate synthase	putative essential
PN96_07775	1-(5-phosphoribosyl)-5-[(5- phosphoribosylamino)methylideneamino] imidazole-4-carboxamide isomerase	not essential
PN96_20810	ACP phosphodiesterase	not essential
PN96_08455	pyruvate formate-lyase	not essential
PN96_09320	phosphoglucomutase	not essential
PN96_00880	S-adenosylmethionine synthetase	putative essential
PN96_14035	4-hydroxybenzoate polyprenyltransferase	growth supporting
PN96_16870	arginine decarboxylase	not essential
PN96_16705	hydroxymethylpyrimidine kinase	not essential
PN96_02325	lipid-A-disaccharide synthase	putative essential
PN96_08905	2-succinyl-6-hydroxy-2- 4-cyclohexadiene-1-carboxylate synthase	not essential
PN96_09735	kinase	not essential
PN96_00900	phosphoglycerate kinase	putative essential
PN96_02835	chorismate synthase	not essential
PN96_14030	chorismate--pyruvate lyase	not essential
PN96_07770	imidazole glycerol phosphate synthase	not essential
PN96_02425	phosphoribosylaminoimidazole synthetase	not essential
PN96_02280	UDP pyrophosphate synthase	putative essential
PN96_11600	3-isopropylmalate dehydrogenase	not essential
PN96_02420	phosphoribosylglycinamide formyltransferase	growth supporting
PN96_12365	ADP-heptose--LPS heptosyltransferase	not essential
PN96_01320	nicotinate-nucleotide pyrophosphorylase	not essential
PN96_01070	CTP synthetase	putative essential
PN96_05065	homoserine O-succinyltransferase	not essential
PN96_00180	phosphoribosylaminoimidazolecarboxamide formyltransferase	not essential
PN96_14805	argininosuccinate synthase	growth supporting
PN96_02310	UDP-3-O-(3-hydroxymyristoyl) glucosamine N-acyltransferase	putative essential
PN96_01085	2-C-methyl-D-erythritol 4-phosphate cytidylyltransferase	putative essential
PN96_13415	ATP F0F1 synthase subunit gamma	putative essential
PN96_13420	ATP synthase F0F1 subunit beta	putative essential
PN96_13405	ATP F0F1 synthase subunit delta	putative essential
PN96_13425	ATP synthase F0F1 subunit epsilon	putative essential
PN96_00175	phosphoribosylamine--glycine ligase	growth supporting
PN96_02895	erythronate-4-phosphate dehydrogenase	not essential
PN96_11180	UDP-3-O-[3-hydroxymyristoyl] N-acetylglucosamine deacetylase	putative essential
PN96_11150	carbamoyl phosphate synthase large subunit	growth supporting
PN96_11155	carbamoyl phosphate synthase small subunit	not essential
PN96_13465	acetolactate synthase	not essential
PN96_13470	acetolactate synthase catalytic subunit	not essential
PN96_06815	alpha-ribazole phosphatase	not essential
PN96_00050	UDP-N-acetylenolpyruvoylglucosamine reductase	putative essential
PN96_06825	cobalamin synthase	not essential
PN96_13675	thiamine biosynthesis protein ThiS	not essential
PN96_07315	cysteine desulfurase	not essential
PN96_09740	ribose-phosphate pyrophosphokinase	putative essential
PN96_01940	magnesium transporter	not essential
PN96_16865	agmatinase	not essential
PN96_09525	PTS system glucose-specific transporter subunit IIA	not essential
PN96_03555	PTS glucose transporter subunit IIBC	not essential
PN96_08910	2-succinyl-5-enolpyruvyl-6-hydroxy-3- cyclohexene-1-carboxylate synthase	not essential
PN96_13795	3-octaprenyl-4-hydroxybenzoate carboxy-lyase	growth supporting
PN96_10430	inosine-5-monophosphate dehydrogenase	growth supporting
PN96_10905	sodium:phosphate symporter	not essential
PN96_00265	methionine synthase	not essential
PN96_10080	1-deoxy-D-xylulose-5-phosphate synthase	putative essential
PN96_10190	phosphoribosylformylglycinamidine synthase	growth supporting
PN96_01620	phosphoglucosamine mutase	putative essential
PN96_06830	nicotinate-nucleotide--dimethylbenzimidazole phosphoribosyltransferase	not essential
PN96_12230	dTDP-4-dehydrorhamnose reductase	not essential
PN96_10090	thiamine monophosphate kinase	not essential
PN96_10125	gamma-glutamyl phosphate reductase	not essential
PN96_08890	O-succinylbenzoic acid--CoA ligase	not essential
PN96_11420	UDP pyrophosphate phosphatase	not essential
PN96_02320	UDP-N-acetylglucosamine acyltransferase	putative essential
PN96_18955	mechanosensitive ion channel protein	not essential
PN96_07750	UDP-2-3-diacylglucosamine hydrolase	not essential
PN96_01380	pantoate--beta-alanine ligase	not essential
PN96_14960	sulfite reductase subunit beta	not essential
PN96_04020	saccharopine dehydrogenase	not essential
PN96_12355	ADP-L-glycero-D-manno-heptose-6-epimerase	not essential
PN96_09395	ferrochelatase	not essential
PN96_00575	ornithine carbamoyltransferase	not essential
PN96_07345	MFS transporter	not essential
PN96_02505	succinyl-diaminopimelate desuccinylase	not essential
PN96_04025	carboxynorspermidine decarboxylase	not essential
PN96_13170	ketol-acid reductoisomerase	not essential
PN96_13575	N5-carboxyaminoimidazole ribonucleotide mutase	growth supporting
PN96_01500	chitobiase	not essential
PN96_11160	dihydrodipicolinate reductase	not essential
PN96_02485	dihydrodipicolinate synthase	putative essential
PN96_07800	ATP phosphoribosyltransferase	not essential
PN96_13660	thiamine biosynthesis protein ThiC	not essential
PN96_10425	GMP synthase	not essential
PN96_02130	Na(+)-translocating NADH-quinone reductase subunit D	growth supporting
PN96_02125	Na(+)-translocating NADH-quinone reductase subunit C	growth supporting
PN96_02120	Na(+)-translocating NADH-quinone reductase subunit B	growth supporting
PN96_02115	NADH:ubiquinone oxidoreductase	not essential
PN96_02135	Na(+)-translocating NADH-quinone reductase subunit E	growth supporting
PN96_02140	Na(+)-translocating NADH-quinone reductase subunit F	growth supporting
PN96_09515	PTS sugar transporter	growth supporting

## Sheet: Legend
Predicted essential genes by iLC858 and comparison with essentiality data from Lee et al. (2016)
