# Supplementary material for: Vibrio natriegens genome‐scale modeling reveals insights into halophilic adaptations and resource allocation
Source: Mol Syst Biol. 2023 Feb 27;19(4):e10523. doi: 10.15252/msb.202110523 (PMC10090949; doi:10.15252/msb.202110523)
Supplement: Supplementary file 7 — Dataset EV6 [file MSB-19-e10523-s010.xlsx]

## Sheet: Table EV6
			0						300						540				650
Bio View:Identified Proteins (978)	Accession Number	Molecular Weight	0 T2 V1	0 T2 V2	0 T2 V3	0 T1 V1	0 T1 V2	0 T1 V3	300 T2 V1	300 T2 V2	300 T2 V3	300 T1 V1	300 T1 V2	300 T1 V3	540 T2 V3	540 T1 V1	540 T1 V2	540 T1 V3	650 T2 V1	650 T2 V2	650 T2 V3	650 T1 V1	650 T1 V2
aminotransferase class III [Vibrio natriegens NBRC 15636 = ATCC 14048 = DSM 759]	ALR15184.1	104 kDa	37	54	35	68	49	59	0	0	0	0	0	0	0	0	0	0	0	0	0	0	0
hypothetical protein PN96_16390 [Vibrio natriegens NBRC 15636 = ATCC 14048 = DSM 759]	ALR17566.1	14 kDa	30	22	58	60	46	42	0	0	0	0	0	0	0	0	0	0	0	0	0	0	0
hypothetical protein PN96_18555 [Vibrio natriegens NBRC 15636 = ATCC 14048 = DSM 759]	ALR17961.1	36 kDa	18	19	32	26	22	16	4	1	7	4	2	7	0	6	2	8	0	0	0	4	3
saccharopine dehydrogenase [Vibrio natriegens NBRC 15636 = ATCC 14048 = DSM 759]	ALR15185.1	46 kDa	124	132	155	83	156	183	57	32	43	74	88	79	0	50	11	23	24	14	16	10	11
membrane protein [Vibrio natriegens NBRC 15636 = ATCC 14048 = DSM 759]	ALR16234.1	34 kDa	86	70	84	87	69	88	47	44	29	35	29	35	12	35	36	31	0	41	0	29	29
molecular chaperone GroES [Vibrio natriegens NBRC 15636 = ATCC 14048 = DSM 759]	ALR17709.1	10 kDa	235	243	425	407	373	337	35	66	29	65	124	73	24	115	137	66	84	41	31	92	211
aspartate kinase [Vibrio natriegens NBRC 15636 = ATCC 14048 = DSM 759]	ALR14506.1	49 kDa	58	108	68	71	62	78	29	34	14	33	33	35	0	30	31	25	12	0	0	22	26
acetolactate synthase [Vibrio natriegens NBRC 15636 = ATCC 14048 = DSM 759]	ALR16915.1	11 kDa	24	20	19	19	17	16	14	10	0	9	7	6	0	0	2	5	0	0	0	10	7
hypothetical protein PN96_16465 [Vibrio natriegens NBRC 15636 = ATCC 14048 = DSM 759]	ALR17581.1	10 kDa	60	32	39	48	48	44	17	20	22	29	22	14	0	17	20	13	0	14	0	15	17
membrane protein [Vibrio natriegens NBRC 15636 = ATCC 14048 = DSM 759]	ALR15793.1	24 kDa	80	56	61	41	44	41	44	27	36	26	15	23	0	14	17	16	0	0	0	15	11
glycine/betaine ABC transporter substrate-binding protein [Vibrio natriegens NBRC 15636 = ATCC 14048 = DSM 759]	ALR15404.1	37 kDa	0	0	0	0	0	0	85	73	79	84	100	67	251	213	219	184	144	55	313	270	269
branched-chain amino acid aminotransferase [Vibrio natriegens NBRC 15636 = ATCC 14048 = DSM 759]	ALR18411.1	36 kDa	41	48	48	48	55	72	31	34	43	35	37	35	24	34	20	34	12	28	16	21	19
succinate-semialdehyde dehydrogenase [Vibrio natriegens NBRC 15636 = ATCC 14048 = DSM 759]	ALR15368.1	51 kDa	34	20	26	55	46	27	5	3	0	9	9	8	0	1	5	0	0	14	0	10	10
elongation factor P [Vibrio natriegens NBRC 15636 = ATCC 14048 = DSM 759]	ALR15178.1	21 kDa	38	34	29	44	42	31	21	31	0	24	27	21	0	13	12	10	0	0	0	8	13
spermidine/putrescine ABC transporter substrate-binding protein [Vibrio natriegens NBRC 15636 = ATCC 14048 = DSM 759]	ALR15518.1	38 kDa	51	25	68	59	51	114	3	4	7	8	6	6	0	6	4	1	0	0	0	3	8
C4-dicarboxylate ABC transporter [Vibrio natriegens NBRC 15636 = ATCC 14048 = DSM 759]	ALR16599.1	92 kDa	0	1	0	2	0	0	2	0	0	4	1	0	0	0	0	3	12	14	16	4	8
nickel transporter [Vibrio natriegens NBRC 15636 = ATCC 14048 = DSM 759]	ALR17775.1	28 kDa	14	11	23	24	16	5	2	0	7	0	0	0	0	0	0	0	0	0	0	0	0
spermidine/putrescine ABC transporter substrate-binding protein [Vibrio natriegens NBRC 15636 = ATCC 14048 = DSM 759]	ALR15519.1	39 kDa	0	0	0	0	0	0	0	0	0	1	4	5	0	9	16	7	36	14	31	14	19
pyruvate dehydrogenase [Vibrio natriegens NBRC 15636 = ATCC 14048 = DSM 759]	ALR14683.1	65 kDa	73	89	106	79	75	109	49	68	43	76	62	54	60	62	69	62	12	28	16	53	42
molecular chaperone GroEL [Vibrio natriegens NBRC 15636 = ATCC 14048 = DSM 759]	ALR17710.1	56 kDa	1907	1404	1166	2965	2140	1638	395	412	303	791	772	583	215	787	830	634	156	110	109	549	813
50S ribosomal protein L9 [Vibrio natriegens NBRC 15636 = ATCC 14048 = DSM 759]	ALR17156.1	16 kDa	373	389	357	272	315	213	335	357	368	332	345	152	60	138	144	174	108	165	78	143	153
peptidase M16 [Vibrio natriegens NBRC 15636 = ATCC 14048 = DSM 759]	ALR14662.1	106 kDa	21	14	45	37	37	39	79	78	87	97	100	86	48	54	62	38	120	55	63	70	67
thioredoxin reductase [Vibrio natriegens NBRC 15636 = ATCC 14048 = DSM 759]	ALR15807.1	34 kDa	44	35	23	47	19	23	38	25	36	33	26	14	24	25	51	25	60	96	63	80	64
membrane protein [Vibrio natriegens NBRC 15636 = ATCC 14048 = DSM 759]	ALR17696.1	35 kDa	221	190	158	207	235	223	60	47	29	140	88	49	24	106	83	50	12	14	0	61	166
D-alanyl-D-alanine carboxypeptidase [Vibrio natriegens NBRC 15636 = ATCC 14048 = DSM 759]	ALR16268.1	43 kDa	37	34	29	32	42	29	90	67	58	70	51	44	0	34	33	34	0	0	0	28	26
HAD family hydrolase [Vibrio natriegens NBRC 15636 = ATCC 14048 = DSM 759]	ALR15449.1	30 kDa	3	8	13	2	11	13	1	1	0	1	0	1	0	0	0	0	0	0	0	0	0
aspartate kinase [Vibrio natriegens NBRC 15636 = ATCC 14048 = DSM 759]	ALR15410.1	52 kDa	0	0	0	0	0	0	2	4	0	2	10	11	12	44	51	39	132	96	188	49	52
glucose-6-phosphate dehydrogenase [Vibrio natriegens NBRC 15636 = ATCC 14048 = DSM 759]	ALR15420.1	57 kDa	15	22	26	1	21	20	17	13	14	13	12	12	0	4	0	6	0	0	0	2	0
3-hydroxydecanoyl-ACP dehydratase [Vibrio natriegens NBRC 15636 = ATCC 14048 = DSM 759]	ALR15489.1	19 kDa	16	13	13	10	18	8	16	10	7	14	5	4	0	4	1	2	0	0	0	3	5
membrane protein [Vibrio natriegens NBRC 15636 = ATCC 14048 = DSM 759]	ALR15922.1	23 kDa	1	0	0	1	0	0	9	9	0	9	7	6	0	0	1	0	0	0	0	3	2
GTP-binding protein TypA [Vibrio natriegens NBRC 15636 = ATCC 14048 = DSM 759]	ALR16797.1	67 kDa	68	78	100	66	52	95	40	35	29	51	48	74	0	39	28	34	0	28	0	36	27
ribosomal protein S6 modification protein [Vibrio natriegens NBRC 15636 = ATCC 14048 = DSM 759]	ALR17649.1	33 kDa	5	5	3	0	8	9	0	0	0	0	0	0	0	0	0	0	0	0	0	0	0
sigma-E factor regulatory protein RseB [Vibrio natriegens NBRC 15636 = ATCC 14048 = DSM 759]	ALR14627.1	36 kDa	0	0	0	0	1	0	3	3	0	6	4	4	0	0	1	0	0	0	0	0	0
D-3-phosphoglycerate dehydrogenase [Vibrio natriegens NBRC 15636 = ATCC 14048 = DSM 759]	ALR14613.1	45 kDa	346	299	351	258	226	287	253	217	224	167	196	168	36	229	244	256	48	110	31	125	115
RNA helicase [Vibrio natriegens NBRC 15636 = ATCC 14048 = DSM 759]	ALR18499.1	71 kDa	44	31	35	49	39	34	42	32	7	51	25	34	36	15	21	23	0	0	0	10	12
aspartate kinase [Vibrio natriegens NBRC 15636 = ATCC 14048 = DSM 759]	ALR16474.1	88 kDa	106	151	222	121	184	159	115	89	130	125	115	139	12	99	101	76	0	83	63	45	32
diaminobutyrate--2-oxoglutarate aminotransferase [Vibrio natriegens NBRC 15636 = ATCC 14048 = DSM 759]	ALR15408.1	46 kDa	0	0	0	0	0	0	14	13	22	13	25	20	84	321	303	321	144	14	141	345	326
serine hydroxymethyltransferase [Vibrio natriegens NBRC 15636 = ATCC 14048 = DSM 759]	ALR16272.1	46 kDa	576	464	432	614	523	498	406	346	361	394	355	354	263	402	431	375	180	234	94	359	375
ATP synthase F0F1 subunit beta [Vibrio natriegens NBRC 15636 = ATCC 14048 = DSM 759]	ALR16907.1	51 kDa	694	491	850	699	747	488	762	607	859	708	658	553	275	415	409	466	216	372	454	425	440
hypothetical protein PN96_15760 [Vibrio natriegens NBRC 15636 = ATCC 14048 = DSM 759]	ALR17450.1	13 kDa	0	0	0	0	0	0	0	0	0	0	0	0	0	0	0	0	36	28	16	7	7
DNA topoisomerase IV subunit A [Vibrio natriegens NBRC 15636 = ATCC 14048 = DSM 759]	ALR16527.1	85 kDa	4	1	6	3	1	1	9	9	0	4	4	4	12	11	8	8	24	14	16	8	12
acetyl-CoA carboxylase subunit beta [Vibrio natriegens NBRC 15636 = ATCC 14048 = DSM 759]	ALR14985.1	34 kDa	47	43	45	22	34	32	36	36	22	39	26	24	0	21	26	21	0	0	0	18	20
5-methyltetrahydropteroyltriglutamate--homocysteine methyltransferase [Vibrio natriegens NBRC 15636 = ATCC 14048 = DSM 759]	ALR18041.1	39 kDa	526	586	386	441	482	313	465	467	231	366	384	284	108	252	273	251	72	69	63	285	276
cold-shock protein [Vibrio natriegens NBRC 15636 = ATCC 14048 = DSM 759]	ALR18100.1	8 kDa	60	44	6	94	72	77	9	8	0	15	37	29	0	19	9	6	0	0	0	7	9
threonine aldolase [Vibrio natriegens NBRC 15636 = ATCC 14048 = DSM 759]	ALR18260.1	36 kDa	0	3	0	8	7	3	10	10	22	13	15	14	24	9	14	15	24	41	16	17	25
bifunctional N-acetylglucosamine-1-phosphate uridyltransferase/glucosamine-1-phosphate acetyltransferase [Vibrio natriegens NBRC 15636 = ATCC 14048 = DSM 759]	ALR16909.1	49 kDa	1	4	0	2	3	7	4	4	7	21	10	21	60	27	29	32	36	0	31	31	36
peptidase [Vibrio natriegens NBRC 15636 = ATCC 14048 = DSM 759]	ALR15197.1	46 kDa	135	65	216	40	90	64	181	158	195	144	176	136	311	218	217	194	228	193	235	284	210
adenylosuccinate synthetase [Vibrio natriegens NBRC 15636 = ATCC 14048 = DSM 759]	ALR17760.1	46 kDa	16	38	42	47	64	83	7	13	51	22	30	28	0	9	6	8	12	0	0	7	5
methylmalonate-semialdehyde dehydrogenase [Vibrio natriegens NBRC 15636 = ATCC 14048 = DSM 759]	ALR17458.1	54 kDa	0	0	0	0	0	0	0	0	0	0	0	0	0	0	0	1	24	28	16	3	5
glutamyl-tRNA reductase [Vibrio natriegens NBRC 15636 = ATCC 14048 = DSM 759]	ALR16249.1	46 kDa	0	0	0	0	1	4	2	4	0	2	5	1	0	6	2	10	24	14	16	5	9
penicillin-sensitive transpeptidase [Vibrio natriegens NBRC 15636 = ATCC 14048 = DSM 759]	ALR17142.1	95 kDa	9	4	19	20	26	32	24	34	36	38	43	49	12	39	43	31	72	41	47	49	57
carbon-nitrogen hydrolase [Vibrio natriegens NBRC 15636 = ATCC 14048 = DSM 759]	ALR15366.1	32 kDa	1	17	13	8	20	29	0	0	0	1	1	3	0	1	0	1	0	0	0	3	0
hypothetical protein PN96_15500 [Vibrio natriegens NBRC 15636 = ATCC 14048 = DSM 759]	ALR17401.1	24 kDa	1	11	3	9	1	1	7	13	14	8	9	3	0	0	0	0	0	0	0	0	0
lysine--tRNA ligase [Vibrio natriegens NBRC 15636 = ATCC 14048 = DSM 759]	ALR16456.1	57 kDa	84	68	77	60	62	52	54	39	36	54	54	52	48	27	20	27	48	0	0	42	35
sulfate adenylyltransferase subunit 2 [Vibrio natriegens NBRC 15636 = ATCC 14048 = DSM 759]	ALR16620.1	35 kDa	77	87	113	63	83	76	80	73	22	115	74	66	12	52	56	58	0	14	0	40	34
translocation protein TolB [Vibrio natriegens NBRC 15636 = ATCC 14048 = DSM 759]	ALR15954.1	49 kDa	2	8	26	6	7	14	13	14	36	21	35	26	48	14	17	16	72	96	94	31	32
adenylate kinase [Vibrio natriegens NBRC 15636 = ATCC 14048 = DSM 759]	ALR16188.1	23 kDa	19	41	23	33	39	44	53	79	36	38	72	73	84	102	116	128	36	55	94	124	131
ribonuclease [Vibrio natriegens NBRC 15636 = ATCC 14048 = DSM 759]	ALR15084.1	115 kDa	66	87	135	45	94	104	93	91	123	128	119	103	72	128	125	110	228	193	156	136	150
threonine synthase [Vibrio natriegens NBRC 15636 = ATCC 14048 = DSM 759]	ALR16472.1	46 kDa	173	133	222	119	177	152	152	124	58	106	88	99	24	102	92	123	12	41	31	94	94
ABC transporter ATP-binding protein [Vibrio natriegens NBRC 15636 = ATCC 14048 = DSM 759]	ALR18062.1	44 kDa	0	0	0	0	0	0	0	0	0	0	0	0	0	1	2	3	0	0	0	1	0
hypothetical protein PN96_15190 [Vibrio natriegens NBRC 15636 = ATCC 14048 = DSM 759]	ALR17343.1	61 kDa	0	1	0	0	0	1	3	3	7	1	8	10	0	2	2	1	0	0	0	2	1
S-adenosylmethionine synthetase [Vibrio natriegens NBRC 15636 = ATCC 14048 = DSM 759]	ALR14603.1	42 kDa	38	34	58	18	32	40	48	56	36	34	25	38	48	47	47	41	0	0	0	23	31
D-ribose transporter subunit RbsB [Vibrio natriegens NBRC 15636 = ATCC 14048 = DSM 759]	ALR18163.1	31 kDa	0	1	0	0	0	0	0	0	0	0	1	0	0	0	5	0	12	14	16	0	5
phosphoribosyl-ATP pyrophosphatase [Vibrio natriegens NBRC 15636 = ATCC 14048 = DSM 759]	ALR15893.1	23 kDa	22	21	19	18	18	18	20	21	22	8	10	10	0	8	6	14	0	0	0	10	14
elongation factor G [Vibrio natriegens NBRC 15636 = ATCC 14048 = DSM 759]	ALR17125.1	78 kDa	100	119	138	33	90	94	71	74	72	74	75	68	0	55	45	54	0	41	0	51	42
acetolactate synthase catalytic subunit [Vibrio natriegens NBRC 15636 = ATCC 14048 = DSM 759]	ALR16916.1	59 kDa	58	83	35	35	48	55	34	36	22	26	9	12	0	22	14	29	36	0	16	15	23
GTP cyclohydrolase [Vibrio natriegens NBRC 15636 = ATCC 14048 = DSM 759]	ALR17896.1	24 kDa	10	7	10	7	10	5	8	6	0	3	4	3	0	4	5	5	0	0	0	4	3
GTP cyclohydrolase [Vibrio natriegens NBRC 15636 = ATCC 14048 = DSM 759]	ALR15196.1	22 kDa	14	12	13	10	11	8	14	10	0	6	7	5	0	4	5	5	0	0	0	7	5
hypothetical protein PN96_11010 [Vibrio natriegens NBRC 15636 = ATCC 14048 = DSM 759]	ALR16465.1	29 kDa	12	8	3	0	8	1	38	22	14	29	12	6	0	1	5	5	0	0	0	6	8
Gram-positive sporulation control protein Spo0M [Vibrio natriegens NBRC 15636 = ATCC 14048 = DSM 759]	ALR15781.1	27 kDa	4	6	3	8	3	1	3	3	0	4	1	0	0	0	1	0	0	0	0	0	0
membrane protein [Vibrio natriegens NBRC 15636 = ATCC 14048 = DSM 759]	ALR17962.1	77 kDa	20	35	87	40	64	62	4	2	7	6	23	29	12	22	23	19	12	14	0	36	23
acetylglutamate kinase [Vibrio natriegens NBRC 15636 = ATCC 14048 = DSM 759]	ALR17137.1	27 kDa	153	121	151	89	102	71	92	61	152	68	75	65	72	62	59	64	48	14	31	57	49
50S ribosomal protein L23 [Vibrio natriegens NBRC 15636 = ATCC 14048 = DSM 759]	ALR16653.1	11 kDa	100	88	42	74	97	40	77	75	7	82	53	26	0	28	26	25	12	14	0	27	28
sulfite reductase subunit beta [Vibrio natriegens NBRC 15636 = ATCC 14048 = DSM 759]	ALR17168.1	65 kDa	166	412	219	154	261	178	294	217	144	271	259	207	12	134	164	154	24	41	16	138	103
chromosome partitioning protein ParB [Vibrio natriegens NBRC 15636 = ATCC 14048 = DSM 759]	ALR17542.1	36 kDa	3	2	3	10	6	3	2	3	7	7	1	4	0	0	0	0	0	0	0	0	0
dTDP-4-dehydrorhamnose 3,5-epimerase [Vibrio natriegens NBRC 15636 = ATCC 14048 = DSM 759]	ALR16695.1	21 kDa	0	1	0	0	0	1	4	2	0	1	3	2	0	1	1	1	0	0	0	0	1
putrescine/spermidine ABC transporter ATPase [Vibrio natriegens NBRC 15636 = ATCC 14048 = DSM 759]	ALR17215.1	43 kDa	2	8	0	11	11	7	0	0	0	1	1	4	0	0	0	0	0	0	0	0	0
peptidase S41 [Vibrio natriegens NBRC 15636 = ATCC 14048 = DSM 759]	ALR15504.1	24 kDa	6	6	16	5	10	7	9	7	14	17	17	19	12	16	19	16	24	14	16	23	26
30S ribosomal protein S18 [Vibrio natriegens NBRC 15636 = ATCC 14048 = DSM 759]	ALR17155.1	9 kDa	61	89	45	34	50	64	39	31	14	24	23	35	0	33	20	21	0	55	0	6	23
molecular chaperone DnaK [Vibrio natriegens NBRC 15636 = ATCC 14048 = DSM 759]	ALR16326.1	69 kDa	1047	1016	834	805	764	837	764	808	620	599	651	702	550	862	790	793	335	331	172	699	758
Na(+)-translocating NADH-quinone reductase subunit F [Vibrio natriegens NBRC 15636 = ATCC 14048 = DSM 759]	ALR14832.1	45 kDa	12	27	16	3	19	15	37	41	14	40	48	40	12	31	27	27	0	14	0	25	23
uridine phosphorylase [Vibrio natriegens NBRC 15636 = ATCC 14048 = DSM 759]	ALR16046.1	27 kDa	2	2	6	0	0	0	8	8	0	1	4	5	0	6	2	10	12	28	16	10	7
2-oxoglutarate dehydrogenase [Vibrio natriegens NBRC 15636 = ATCC 14048 = DSM 759]	ALR16164.1	106 kDa	19	24	42	20	17	14	42	38	29	41	38	39	36	34	35	32	84	152	109	35	43
malate dehydrogenase [Vibrio natriegens NBRC 15636 = ATCC 14048 = DSM 759]	ALR15801.1	62 kDa	0	2	0	2	3	3	7	9	0	13	9	8	0	3	5	3	0	0	0	4	3
glutamyl-tRNA synthetase [Vibrio natriegens NBRC 15636 = ATCC 14048 = DSM 759]	ALR16235.1	53 kDa	30	41	55	24	39	35	41	40	29	54	25	23	12	21	24	23	0	0	0	24	29
phosphoribosylaminoimidazole carboxylase [Vibrio natriegens NBRC 15636 = ATCC 14048 = DSM 759]	ALR16935.1	41 kDa	78	68	81	56	67	83	93	89	72	57	82	78	48	63	56	62	72	55	47	35	15
methionine synthase [Vibrio natriegens NBRC 15636 = ATCC 14048 = DSM 759]	ALR14505.1	137 kDa	18	27	68	16	19	32	33	38	51	43	34	40	24	46	54	45	96	96	78	48	48
chemotaxis protein [Vibrio natriegens NBRC 15636 = ATCC 14048 = DSM 759]	ALR18712.1	67 kDa	0	0	0	0	0	0	5	6	22	1	1	1	12	2	3	3	36	55	47	9	3
3-oxoacyl-ACP synthase [Vibrio natriegens NBRC 15636 = ATCC 14048 = DSM 759]	ALR14975.1	43 kDa	149	117	164	191	97	90	119	91	65	153	108	100	12	72	73	77	36	0	16	99	95
amino acid ABC transporter ATP-binding protein [Vibrio natriegens NBRC 15636 = ATCC 14048 = DSM 759]	ALR16890.1	27 kDa	9	7	3	9	1	0	0	1	0	0	0	0	0	0	0	0	0	0	0	0	2
C4-dicarboxylate ABC transporter substrate-binding protein [Vibrio natriegens NBRC 15636 = ATCC 14048 = DSM 759]	ALR18802.1	36 kDa	0	0	0	2	0	5	28	23	29	36	36	27	48	29	25	17	48	83	172	34	38
nucleoside diphosphate kinase regulator [Vibrio natriegens NBRC 15636 = ATCC 14048 = DSM 759]	ALR18276.1	15 kDa	12	0	32	18	10	6	0	0	0	1	0	0	0	0	0	0	0	0	0	1	3
DNA polymerase III subunit gamma/tau [Vibrio natriegens NBRC 15636 = ATCC 14048 = DSM 759]	ALR14995.1	79 kDa	12	8	13	5	15	11	20	17	14	20	24	18	0	11	8	9	12	0	0	18	10
50S ribosomal protein L21 [Vibrio natriegens NBRC 15636 = ATCC 14048 = DSM 759]	ALR16594.1	12 kDa	14	46	103	35	67	130	25	51	51	54	121	138	131	142	169	143	144	289	156	113	137
glycine/betaine ABC transporter substrate-binding protein [Vibrio natriegens NBRC 15636 = ATCC 14048 = DSM 759]	ALR18060.1	34 kDa	0	0	0	0	0	0	4	2	0	4	4	3	12	9	5	5	0	14	31	10	13
peptidase [Vibrio natriegens NBRC 15636 = ATCC 14048 = DSM 759]	ALR15110.1	39 kDa	0	3	0	0	0	3	2	0	0	4	1	1	0	6	10	10	0	0	0	2	3
Fis family transcriptional regulator [Vibrio natriegens NBRC 15636 = ATCC 14048 = DSM 759]	ALR17027.1	11 kDa	202	129	103	47	136	75	159	96	108	58	87	112	12	57	57	56	0	55	0	59	52
sodium:alanine symporter [Vibrio natriegens NBRC 15636 = ATCC 14048 = DSM 759]	ALR16352.1	55 kDa	1	0	0	3	1	0	0	4	0	24	17	18	0	16	29	5	12	41	16	27	31
elongation factor G [Vibrio natriegens NBRC 15636 = ATCC 14048 = DSM 759]	ALR14764.1	76 kDa	1242	1082	1079	939	1022	941	1160	982	592	1032	924	893	215	919	913	946	228	207	125	825	820
ornithine carbamoyltransferase [Vibrio natriegens NBRC 15636 = ATCC 14048 = DSM 759]	ALR14566.1	37 kDa	46	41	29	67	81	94	52	38	51	43	70	65	48	41	42	34	48	14	16	15	0
2,4-diaminobutyric acid acetyltransferase [Vibrio natriegens NBRC 15636 = ATCC 14048 = DSM 759]	ALR15407.1	20 kDa	0	0	0	0	0	0	0	0	29	2	15	5	0	58	53	53	0	83	16	56	67
dihydroxy-acid dehydratase [Vibrio natriegens NBRC 15636 = ATCC 14048 = DSM 759]	ALR16914.1	66 kDa	203	142	119	324	153	124	110	85	36	133	105	74	0	85	89	75	12	0	0	102	124
preprotein translocase subunit Tim44 [Vibrio natriegens NBRC 15636 = ATCC 14048 = DSM 759]	ALR16086.1	32 kDa	2	2	0	2	0	1	1	3	0	0	1	2	0	9	7	5	0	0	0	2	1
biopolymer transporter ExbB [Vibrio natriegens NBRC 15636 = ATCC 14048 = DSM 759]	ALR16754.1	49 kDa	0	0	0	0	1	0	0	0	0	0	1	2	0	0	0	0	72	41	31	1	5
outer membrane channel protein [Vibrio natriegens NBRC 15636 = ATCC 14048 = DSM 759]	ALR16533.1	48 kDa	37	35	23	50	31	25	47	60	36	49	57	49	96	38	62	24	132	124	250	68	58
methenyltetrahydrofolate cyclohydrolase [Vibrio natriegens NBRC 15636 = ATCC 14048 = DSM 759]	ALR16135.1	31 kDa	13	11	16	21	7	2	13	9	0	27	30	16	24	14	17	14	12	96	47	40	48
ribose-phosphate pyrophosphokinase [Vibrio natriegens NBRC 15636 = ATCC 14048 = DSM 759]	ALR16251.1	34 kDa	128	117	196	114	205	190	162	122	274	173	175	173	0	115	88	176	12	96	16	108	94
hypothetical protein PN96_10910 [Vibrio natriegens NBRC 15636 = ATCC 14048 = DSM 759]	ALR16445.1	43 kDa	12	28	42	0	68	51	1	0	29	0	0	0	0	0	0	3	0	0	16	0	0
iron-sulfur cluster insertion protein ErpA [Vibrio natriegens NBRC 15636 = ATCC 14048 = DSM 759]	ALR14723.1	12 kDa	0	1	0	3	4	0	0	0	0	4	4	7	0	7	11	0	12	55	47	7	10
spermidine/putrescine ABC transporter substrate-binding protein [Vibrio natriegens NBRC 15636 = ATCC 14048 = DSM 759]	ALR17754.1	39 kDa	14	6	39	15	13	17	3	2	7	9	7	10	0	6	8	4	0	0	0	6	8
nucleoid-associated protein [Vibrio natriegens NBRC 15636 = ATCC 14048 = DSM 759]	ALR14996.1	12 kDa	5	5	16	16	4	5	53	51	14	17	21	22	12	50	57	58	0	14	16	23	32
tRNA (uracil-5-)-methyltransferase [Vibrio natriegens NBRC 15636 = ATCC 14048 = DSM 759]	ALR17017.1	43 kDa	0	0	0	0	0	0	3	2	0	1	1	1	0	0	0	0	0	0	0	0	0
carboxy-terminal protease [Vibrio natriegens NBRC 15636 = ATCC 14048 = DSM 759]	ALR15478.1	76 kDa	4	2	6	2	1	8	7	5	29	4	11	10	24	4	13	11	24	69	31	18	18
phosphoribosylformylglycinamidine synthase [Vibrio natriegens NBRC 15636 = ATCC 14048 = DSM 759]	ALR16316.1	141 kDa	215	225	254	124	215	250	266	251	195	237	244	264	96	218	206	219	180	96	31	157	174
acetyltransferase [Vibrio natriegens NBRC 15636 = ATCC 14048 = DSM 759]	ALR17071.1	34 kDa	0	2	3	0	0	3	1	1	0	0	3	5	12	4	7	5	36	0	31	10	11
succinate dehydrogenase [Vibrio natriegens NBRC 15636 = ATCC 14048 = DSM 759]	ALR16166.1	64 kDa	2	17	3	2	13	10	47	50	0	31	34	39	36	30	29	36	36	14	16	39	51
pyridine nucleotide transhydrogenase [Vibrio natriegens NBRC 15636 = ATCC 14048 = DSM 759]	ALR18320.1	49 kDa	20	32	39	46	27	61	43	22	29	63	48	48	84	60	88	62	48	41	31	48	74
dihydrodipicolinate reductase [Vibrio natriegens NBRC 15636 = ATCC 14048 = DSM 759]	ALR16495.1	29 kDa	45	32	35	94	66	47	53	45	58	117	146	111	215	51	53	41	587	386	407	92	69
flagellar sheath protein A [Vibrio natriegens NBRC 15636 = ATCC 14048 = DSM 759]	ALR16015.1	52 kDa	0	0	0	0	0	0	9	10	0	5	6	5	0	11	12	12	0	0	0	7	8
hypothetical protein PN96_05450 [Vibrio natriegens NBRC 15636 = ATCC 14048 = DSM 759]	ALR15453.1	14 kDa	0	1	3	0	0	7	0	6	7	1	0	1	0	9	12	12	0	0	0	0	0
transcriptional regulator [Vibrio natriegens NBRC 15636 = ATCC 14048 = DSM 759]	ALR16574.1	36 kDa	5	14	16	17	17	9	10	5	51	17	14	15	0	1	1	3	0	0	0	1	0
enterobactin synthase [Vibrio natriegens NBRC 15636 = ATCC 14048 = DSM 759]	ALR16130.1	147 kDa	62	99	116	114	130	202	36	29	79	85	70	74	84	74	68	48	84	69	16	55	58
nucleotide-binding protein [Vibrio natriegens NBRC 15636 = ATCC 14048 = DSM 759]	ALR15467.1	18 kDa	2	7	0	11	3	1	16	18	0	35	32	24	0	30	29	34	0	41	47	45	48
cytochrome C [Vibrio natriegens NBRC 15636 = ATCC 14048 = DSM 759]	ALR16856.1	57 kDa	31	74	35	7	24	17	96	107	79	36	43	74	143	54	68	92	144	83	94	72	74
phospho-2-dehydro-3-deoxyheptonate aldolase [Vibrio natriegens NBRC 15636 = ATCC 14048 = DSM 759]	ALR17885.1	38 kDa	166	230	180	100	198	119	242	200	166	137	129	121	84	94	84	156	48	55	141	84	87
glutamate-1-semialdehyde aminotransferase [Vibrio natriegens NBRC 15636 = ATCC 14048 = DSM 759]	ALR14722.1	46 kDa	29	20	48	35	25	17	27	21	43	22	11	14	12	16	14	15	12	0	0	15	13
RNA helicase [Vibrio natriegens NBRC 15636 = ATCC 14048 = DSM 759]	ALR17349.1	50 kDa	0	0	0	2	1	3	3	3	0	9	6	7	12	7	8	7	24	69	47	7	5
preprotein translocase subunit SecG [Vibrio natriegens NBRC 15636 = ATCC 14048 = DSM 759]	ALR14736.1	12 kDa	0	0	0	0	0	1	0	0	0	0	0	1	0	7	8	8	0	0	0	6	9
D-alanine--D-alanine ligase [Vibrio natriegens NBRC 15636 = ATCC 14048 = DSM 759]	ALR18331.1	37 kDa	0	0	0	0	0	2	0	0	0	2	5	5	12	1	1	1	12	28	16	6	2
acetyl-CoA carboxylase [Vibrio natriegens NBRC 15636 = ATCC 14048 = DSM 759]	ALR17029.1	49 kDa	43	84	35	100	128	86	69	76	14	108	110	122	24	47	40	53	12	14	16	41	39
purine nucleoside phosphoramidase [Vibrio natriegens NBRC 15636 = ATCC 14048 = DSM 759]	ALR16043.1	13 kDa	7	1	3	11	11	7	10	11	0	11	12	13	0	7	13	5	12	41	31	12	15
ribosome hibernation promoting factor HPF [Vibrio natriegens NBRC 15636 = ATCC 14048 = DSM 759]	ALR14548.1	11 kDa	0	0	0	0	1	2	0	0	0	1	1	6	0	8	9	14	0	0	0	7	4
30S ribosomal protein S4 [Vibrio natriegens NBRC 15636 = ATCC 14048 = DSM 759]	ALR16631.1	23 kDa	336	327	167	248	252	259	247	299	51	245	212	185	36	184	197	139	36	83	31	185	184
50S ribosomal protein L29 [Vibrio natriegens NBRC 15636 = ATCC 14048 = DSM 759]	ALR16647.1	7 kDa	142	80	61	149	123	64	115	74	36	81	69	63	0	66	76	58	12	0	16	64	60
toluene tolerance protein [Vibrio natriegens NBRC 15636 = ATCC 14048 = DSM 759]	ALR14558.1	24 kDa	0	0	0	0	0	1	2	4	0	5	4	6	0	9	10	4	0	0	0	4	4
isopropylmalate isomerase [Vibrio natriegens NBRC 15636 = ATCC 14048 = DSM 759]	ALR16581.1	23 kDa	103	52	71	138	88	51	86	59	29	107	69	46	0	53	54	38	12	14	0	50	48
asparaginyl-tRNA synthetase [Vibrio natriegens NBRC 15636 = ATCC 14048 = DSM 759]	ALR17205.1	53 kDa	148	254	129	132	140	190	114	131	43	154	134	140	0	165	139	156	0	0	0	107	96
50S ribosomal protein L22 [Vibrio natriegens NBRC 15636 = ATCC 14048 = DSM 759]	ALR16650.1	12 kDa	271	167	113	197	168	163	164	143	7	141	105	98	0	141	134	157	0	41	0	97	104
polynucleotide phosphorylase/polyadenylase [Vibrio natriegens NBRC 15636 = ATCC 14048 = DSM 759]	ALR14743.1	77 kDa	89	122	132	63	95	134	167	209	346	183	218	213	418	176	191	243	275	289	532	211	196
prop expression regulator [Vibrio natriegens NBRC 15636 = ATCC 14048 = DSM 759]	ALR15477.1	23 kDa	27	11	68	47	41	25	16	23	36	40	53	41	72	34	43	17	84	207	250	53	56
glutamate--tRNA ligase [Vibrio natriegens NBRC 15636 = ATCC 14048 = DSM 759]	ALR16179.1	64 kDa	26	11	16	12	10	6	25	7	7	7	5	4	0	2	2	1	0	0	0	4	8
molecular chaperone GroEL [Vibrio natriegens NBRC 15636 = ATCC 14048 = DSM 759]	ALR17055.1	58 kDa	1184	658	564	1534	856	777	717	725	281	922	700	591	72	621	576	623	216	179	47	559	572
aminopeptidase N [Vibrio natriegens NBRC 15636 = ATCC 14048 = DSM 759]	ALR15480.1	98 kDa	10	8	6	13	13	19	10	15	14	9	10	14	0	16	16	10	48	110	31	22	24
50S ribosomal protein L10 [Vibrio natriegens NBRC 15636 = ATCC 14048 = DSM 759]	ALR14485.1	18 kDa	317	288	322	274	251	239	280	263	657	271	273	231	36	193	169	236	96	138	94	202	145
ribosomal RNA small subunit methyltransferase A [Vibrio natriegens NBRC 15636 = ATCC 14048 = DSM 759]	ALR16586.1	31 kDa	0	1	0	0	1	0	3	3	0	2	1	1	0	0	0	1	0	0	0	1	0
outer membrane protein assembly protein YaeT [Vibrio natriegens NBRC 15636 = ATCC 14048 = DSM 759]	ALR14864.1	90 kDa	9	14	45	20	15	18	48	50	123	38	44	49	12	19	26	22	36	41	0	28	21
peptidylprolyl isomerase [Vibrio natriegens NBRC 15636 = ATCC 14048 = DSM 759]	ALR16585.1	47 kDa	0	8	13	0	1	1	13	16	7	15	21	16	0	6	10	6	12	28	0	18	23
MFS transporter [Vibrio natriegens NBRC 15636 = ATCC 14048 = DSM 759]	ALR15811.1	40 kDa	73	63	135	124	100	115	52	50	94	107	117	103	12	82	76	65	12	0	0	75	79
anti-sigma E factor [Vibrio natriegens NBRC 15636 = ATCC 14048 = DSM 759]	ALR14626.1	23 kDa	0	1	0	0	0	0	0	6	7	5	9	8	0	0	2	0	12	0	0	4	11
trigger factor [Vibrio natriegens NBRC 15636 = ATCC 14048 = DSM 759]	ALR16107.1	48 kDa	732	926	512	647	477	406	675	664	469	736	521	384	167	401	442	324	443	165	172	468	450
X-Pro aminopeptidase [Vibrio natriegens NBRC 15636 = ATCC 14048 = DSM 759]	ALR16948.1	66 kDa	0	0	0	0	3	0	4	2	7	3	0	1	0	0	0	0	0	0	0	0	0
6-phosphogluconate dehydrogenase [Vibrio natriegens NBRC 15636 = ATCC 14048 = DSM 759]	ALR15422.1	52 kDa	220	237	235	167	184	244	218	204	130	152	188	205	48	153	169	188	60	96	31	184	177
phosphatidylserine decarboxylase [Vibrio natriegens NBRC 15636 = ATCC 14048 = DSM 759]	ALR17080.1	32 kDa	0	0	0	1	2	0	12	4	7	1	0	2	0	0	0	0	0	0	0	0	0
betaine-aldehyde dehydrogenase [Vibrio natriegens NBRC 15636 = ATCC 14048 = DSM 759]	ALR18058.1	53 kDa	0	0	0	0	0	0	0	2	0	0	3	6	0	13	12	10	24	14	0	7	5
hypothetical protein PN96_19005 [Vibrio natriegens NBRC 15636 = ATCC 14048 = DSM 759]	ALR18042.1	38 kDa	130	211	219	51	256	281	365	255	296	399	425	425	24	243	305	330	12	28	16	331	232
membrane protein [Vibrio natriegens NBRC 15636 = ATCC 14048 = DSM 759]	ALR14729.1	37 kDa	5	11	10	11	1	4	44	16	7	17	10	23	0	3	1	14	12	0	0	1	1
aspartate-semialdehyde dehydrogenase [Vibrio natriegens NBRC 15636 = ATCC 14048 = DSM 759]	ALR15030.1	40 kDa	176	114	167	177	167	137	205	144	58	203	145	141	24	138	143	142	0	14	0	127	120
isochorismate synthase [Vibrio natriegens NBRC 15636 = ATCC 14048 = DSM 759]	ALR16132.1	44 kDa	72	44	77	106	70	84	31	19	7	51	47	55	0	68	70	55	0	0	0	59	54
TRAP ABC transporter substrate-binding protein [Vibrio natriegens NBRC 15636 = ATCC 14048 = DSM 759]	ALR17890.1	33 kDa	18	29	26	8	18	29	25	33	7	40	27	16	24	44	33	44	60	28	156	53	66
DNA polymerase [Vibrio natriegens NBRC 15636 = ATCC 14048 = DSM 759]	ALR15106.1	117 kDa	0	0	0	0	0	0	0	0	0	0	0	0	60	0	1	0	108	69	109	0	0
23S rRNA methyltransferase [Vibrio natriegens NBRC 15636 = ATCC 14048 = DSM 759]	ALR17098.1	27 kDa	4	4	0	4	3	2	2	0	0	5	0	1	0	0	0	1	0	0	0	0	0
amino acid ABC transporter substrate-binding protein [Vibrio natriegens NBRC 15636 = ATCC 14048 = DSM 759]	ALR16773.1	21 kDa	25	5	10	25	18	10	27	10	22	31	9	8	0	14	12	9	0	0	0	7	4
50S ribosomal protein L24 [Vibrio natriegens NBRC 15636 = ATCC 14048 = DSM 759]	ALR16644.1	11 kDa	61	134	74	49	104	109	92	119	137	76	91	72	131	120	147	106	192	496	344	136	102
glyceraldehyde-3-phosphate dehydrogenase [Vibrio natriegens NBRC 15636 = ATCC 14048 = DSM 759]	ALR14606.1	38 kDa	0	2	0	0	0	0	2	2	0	3	4	3	0	0	0	0	0	0	0	2	3
tRNA s(4)U8 sulfurtransferase [Vibrio natriegens NBRC 15636 = ATCC 14048 = DSM 759]	ALR16291.1	55 kDa	0	0	0	2	3	5	5	6	22	7	10	8	12	5	5	5	24	28	47	5	5
nitrogen regulatory protein P-II 1 [Vibrio natriegens NBRC 15636 = ATCC 14048 = DSM 759]	ALR14874.1	12 kDa	13	5	6	18	7	10	9	15	7	8	9	2	0	6	2	5	0	0	0	8	5
methionine sulfoxide reductase A [Vibrio natriegens NBRC 15636 = ATCC 14048 = DSM 759]	ALR16609.1	24 kDa	5	17	23	3	14	8	9	7	22	10	7	0	0	1	0	4	12	41	47	11	14
hypothetical protein PN96_12255 [Vibrio natriegens NBRC 15636 = ATCC 14048 = DSM 759]	ALR16703.1	46 kDa	0	1	3	0	1	10	1	0	29	13	6	17	36	1	2	17	60	83	78	4	6
nitroreductase [Vibrio natriegens NBRC 15636 = ATCC 14048 = DSM 759]	ALR15014.1	20 kDa	0	0	3	2	4	9	1	6	0	2	4	6	12	8	8	10	0	0	0	4	10
dethiobiotin synthetase [Vibrio natriegens NBRC 15636 = ATCC 14048 = DSM 759]	ALR15915.1	25 kDa	4	9	3	3	4	12	9	4	0	9	4	11	0	1	2	1	0	0	0	2	4
homoserine O-succinyltransferase [Vibrio natriegens NBRC 15636 = ATCC 14048 = DSM 759]	ALR15379.1	36 kDa	11	18	13	8	8	11	13	10	0	8	9	12	0	4	9	5	0	0	0	9	7
chemotaxis protein CheA [Vibrio natriegens NBRC 15636 = ATCC 14048 = DSM 759]	ALR14943.1	78 kDa	0	0	0	0	0	0	2	3	0	1	1	1	36	1	1	1	24	55	63	5	3
50S ribosomal protein L4 [Vibrio natriegens NBRC 15636 = ATCC 14048 = DSM 759]	ALR16654.1	22 kDa	303	285	274	269	270	272	263	338	108	235	260	247	60	277	262	286	108	110	94	192	194
thioredoxin [Vibrio natriegens NBRC 15636 = ATCC 14048 = DSM 759]	ALR16965.1	12 kDa	23	17	55	28	41	37	47	49	58	33	41	37	0	39	37	31	0	0	0	31	35
transketolase [Vibrio natriegens NBRC 15636 = ATCC 14048 = DSM 759]	ALR14605.1	72 kDa	132	117	174	124	132	113	123	95	101	132	85	95	24	97	104	109	36	110	78	91	90
ATP-dependent protease [Vibrio natriegens NBRC 15636 = ATCC 14048 = DSM 759]	ALR15490.1	61 kDa	0	2	0	0	2	1	2	3	0	2	2	0	0	0	0	0	0	0	0	0	0
diaminopimelate decarboxylase [Vibrio natriegens NBRC 15636 = ATCC 14048 = DSM 759]	ALR16978.1	46 kDa	37	30	19	44	38	32	38	40	7	54	44	39	36	34	35	27	0	0	0	29	30
spore coat protein [Vibrio natriegens NBRC 15636 = ATCC 14048 = DSM 759]	ALR16699.1	40 kDa	43	31	42	19	22	25	38	32	51	37	34	39	48	33	21	54	12	0	31	23	22
transcription elongation factor GreA [Vibrio natriegens NBRC 15636 = ATCC 14048 = DSM 759]	ALR14730.1	17 kDa	3	9	26	1	4	5	9	14	29	8	6	0	24	2	2	5	48	69	125	10	14
lipid-A-disaccharide synthase [Vibrio natriegens NBRC 15636 = ATCC 14048 = DSM 759]	ALR14868.1	43 kDa	0	0	0	0	0	0	0	0	0	0	0	0	24	0	0	0	24	41	47	0	0
3,4-dihydroxy-2-butanone 4-phosphate synthase [Vibrio natriegens NBRC 15636 = ATCC 14048 = DSM 759]	ALR16301.1	40 kDa	13	8	10	25	6	3	16	25	43	30	24	16	0	7	5	8	12	0	0	26	28
transcription-repair coupling factor [Vibrio natriegens NBRC 15636 = ATCC 14048 = DSM 759]	ALR16034.1	131 kDa	0	2	0	0	0	0	2	0	22	2	1	6	12	1	1	1	48	28	31	3	2
nickel transporter [Vibrio natriegens NBRC 15636 = ATCC 14048 = DSM 759]	ALR16013.1	28 kDa	81	75	64	129	81	82	159	175	79	193	199	147	36	123	126	88	12	28	94	155	112
NADH:ubiquinone oxidoreductase [Vibrio natriegens NBRC 15636 = ATCC 14048 = DSM 759]	ALR17183.1	49 kDa	76	87	77	70	104	102	105	108	72	141	120	114	108	138	142	155	108	138	63	124	116
50S ribosomal protein L14 [Vibrio natriegens NBRC 15636 = ATCC 14048 = DSM 759]	ALR16645.1	14 kDa	140	71	77	106	111	87	73	79	7	78	76	82	12	77	90	68	0	0	0	70	79
preprotein translocase subunit SecB [Vibrio natriegens NBRC 15636 = ATCC 14048 = DSM 759]	ALR17075.1	17 kDa	23	19	16	22	11	10	23	16	43	46	32	26	24	27	20	14	24	41	31	31	25
ATP F0F1 synthase subunit gamma [Vibrio natriegens NBRC 15636 = ATCC 14048 = DSM 759]	ALR16906.1	32 kDa	21	27	35	41	25	17	40	41	43	60	57	41	0	39	27	29	48	41	16	41	32
cytidylate kinase [Vibrio natriegens NBRC 15636 = ATCC 14048 = DSM 759]	ALR15111.1	25 kDa	1	2	3	0	0	1	5	10	22	6	8	8	0	4	6	3	0	0	0	8	11
superoxide dismutase [Vibrio natriegens NBRC 15636 = ATCC 14048 = DSM 759]	ALR15035.1	22 kDa	14	24	48	15	26	75	27	43	43	33	43	91	24	113	101	161	36	14	16	67	53
shikimate kinase [Vibrio natriegens NBRC 15636 = ATCC 14048 = DSM 759]	ALR17148.1	19 kDa	2	3	6	4	4	1	7	30	29	15	14	11	0	14	11	10	0	14	0	17	15
glycine cleavage system protein H [Vibrio natriegens NBRC 15636 = ATCC 14048 = DSM 759]	ALR18401.1	14 kDa	5	5	6	8	4	5	5	5	0	4	4	4	0	4	5	4	0	0	0	3	5
hypothetical protein PN96_05155 [Vibrio natriegens NBRC 15636 = ATCC 14048 = DSM 759]	ALR15395.1	14 kDa	11	5	0	11	10	11	20	13	14	15	20	12	0	10	9	8	36	28	0	20	22
amino acid ABC transporter substrate-binding protein [Vibrio natriegens NBRC 15636 = ATCC 14048 = DSM 759]	ALR15019.1	30 kDa	5	14	6	13	4	8	88	18	22	81	24	29	12	20	18	25	24	0	0	25	22
glutamine synthetase [Vibrio natriegens NBRC 15636 = ATCC 14048 = DSM 759]	ALR16798.1	51 kDa	461	659	528	495	575	486	507	486	310	575	584	578	12	422	454	554	36	96	31	487	457
30S ribosomal protein S5 [Vibrio natriegens NBRC 15636 = ATCC 14048 = DSM 759]	ALR16638.1	18 kDa	416	285	242	429	331	254	304	261	94	289	245	222	131	270	282	253	84	110	109	244	264
histidinol dehydrogenase [Vibrio natriegens NBRC 15636 = ATCC 14048 = DSM 759]	ALR15898.1	46 kDa	70	87	55	109	80	127	80	67	51	99	90	107	36	71	73	99	12	28	31	67	65
phospho-2-dehydro-3-deoxyheptonate aldolase [Vibrio natriegens NBRC 15636 = ATCC 14048 = DSM 759]	ALR16428.1	40 kDa	167	254	193	130	271	246	219	228	79	239	220	233	84	178	172	163	120	124	109	136	125
hypothetical protein PN96_23185 [Vibrio natriegens NBRC 15636 = ATCC 14048 = DSM 759]	ALR18801.1	26 kDa	2	0	0	0	6	8	9	16	0	9	14	52	0	69	54	45	0	0	16	42	16
aromatic amino acid aminotransferase [Vibrio natriegens NBRC 15636 = ATCC 14048 = DSM 759]	ALR15215.1	43 kDa	400	544	264	309	516	618	326	365	123	348	306	431	263	478	360	545	216	165	219	282	272
rod shape-determining protein MreB [Vibrio natriegens NBRC 15636 = ATCC 14048 = DSM 759]	ALR14529.1	37 kDa	14	30	13	21	15	15	27	22	7	17	12	9	0	3	3	6	12	0	16	20	23
50S ribosomal protein L18 [Vibrio natriegens NBRC 15636 = ATCC 14048 = DSM 759]	ALR16639.1	13 kDa	168	79	135	194	69	67	127	134	94	147	131	78	215	80	91	83	252	703	704	133	119
50S ribosomal protein L31 [Vibrio natriegens NBRC 15636 = ATCC 14048 = DSM 759]	ALR16657.1	8 kDa	15	11	0	22	9	8	9	16	14	18	17	19	0	12	10	10	0	0	0	7	12
pyruvate dehydrogenase [Vibrio natriegens NBRC 15636 = ATCC 14048 = DSM 759]	ALR14682.1	99 kDa	578	414	309	592	535	572	548	452	166	509	451	471	36	512	500	509	24	83	31	377	369
50S ribosomal protein L17 [Vibrio natriegens NBRC 15636 = ATCC 14048 = DSM 759]	ALR16629.1	14 kDa	141	113	84	185	124	131	108	111	0	82	93	90	0	110	102	117	0	0	0	97	94
XRE family transcriptional regulator [Vibrio natriegens NBRC 15636 = ATCC 14048 = DSM 759]	ALR16307.1	15 kDa	4	0	10	2	6	4	6	2	7	3	1	0	0	0	0	1	0	0	0	1	2
heat shock protein GrpE [Vibrio natriegens NBRC 15636 = ATCC 14048 = DSM 759]	ALR16328.1	22 kDa	54	37	16	39	27	77	27	69	14	35	61	88	120	106	101	86	168	28	391	122	127
agmatine deiminase [Vibrio natriegens NBRC 15636 = ATCC 14048 = DSM 759]	ALR15367.1	40 kDa	0	2	10	10	11	10	0	1	0	0	2	2	0	1	5	1	0	0	0	7	8
hypothetical protein PN96_17130 [Vibrio natriegens NBRC 15636 = ATCC 14048 = DSM 759]	ALR17695.1	43 kDa	1	1	0	1	1	0	8	6	7	3	5	6	0	3	2	3	0	0	0	10	11
ABC transporter ATPase [Vibrio natriegens NBRC 15636 = ATCC 14048 = DSM 759]	ALR15486.1	72 kDa	0	13	3	0	1	12	0	0	0	1	6	19	12	14	15	20	0	14	16	20	24
inorganic pyrophosphatase [Vibrio natriegens NBRC 15636 = ATCC 14048 = DSM 759]	ALR15876.1	33 kDa	16	24	48	5	18	13	34	34	87	46	46	17	0	14	16	15	72	28	47	30	29
PTS system glucose-specific transporter subunit IIA [Vibrio natriegens NBRC 15636 = ATCC 14048 = DSM 759]	ALR16212.1	18 kDa	302	274	177	222	221	157	289	283	137	260	176	173	36	163	198	160	72	69	109	189	182
phosphoenolpyruvate synthase [Vibrio natriegens NBRC 15636 = ATCC 14048 = DSM 759]	ALR17758.1	87 kDa	9	7	10	5	12	7	23	18	29	24	29	29	12	29	31	33	12	0	47	45	45
anti-RNA polymerase sigma 70 factor [Vibrio natriegens NBRC 15636 = ATCC 14048 = DSM 759]	ALR14489.1	19 kDa	11	8	6	28	27	24	5	8	0	17	12	11	0	9	13	10	0	0	0	10	6
fumarate hydratase [Vibrio natriegens NBRC 15636 = ATCC 14048 = DSM 759]	ALR15224.1	55 kDa	15	38	42	29	32	29	47	65	87	46	38	34	12	29	40	40	48	0	16	23	32
2-dehydro-3-deoxyphosphooctonate aldolase [Vibrio natriegens NBRC 15636 = ATCC 14048 = DSM 759]	ALR16244.1	31 kDa	9	10	26	4	8	14	8	9	22	7	6	7	36	11	10	10	72	55	31	12	13
ArsC family transcriptional regulator [Vibrio natriegens NBRC 15636 = ATCC 14048 = DSM 759]	ALR14905.1	13 kDa	0	5	3	0	11	10	3	4	7	15	18	15	0	4	2	0	0	0	0	3	11
hypothetical protein PN96_08475 [Vibrio natriegens NBRC 15636 = ATCC 14048 = DSM 759]	ALR16020.1	20 kDa	9	23	19	8	2	5	12	6	22	5	1	9	0	1	0	5	0	0	0	1	5
replication initiation regulator SeqA [Vibrio natriegens NBRC 15636 = ATCC 14048 = DSM 759]	ALR16173.1	20 kDa	6	22	19	8	9	14	11	7	0	24	22	22	36	10	9	8	48	138	94	14	12
phosphoserine phosphatase [Vibrio natriegens NBRC 15636 = ATCC 14048 = DSM 759]	ALR14761.1	36 kDa	9	7	0	8	6	8	2	9	0	15	3	3	0	0	0	0	0	0	0	2	3
MSHA biogenesis protein MshL [Vibrio natriegens NBRC 15636 = ATCC 14048 = DSM 759]	ALR14517.1	58 kDa	19	16	23	1	13	21	26	21	22	16	17	19	0	20	23	19	0	0	0	15	13
TPR repeat family protein [Vibrio natriegens NBRC 15636 = ATCC 14048 = DSM 759]	ALR17643.1	45 kDa	0	0	3	0	0	0	0	1	0	0	1	3	0	4	2	1	0	69	78	9	5
preprotein translocase subunit SecD [Vibrio natriegens NBRC 15636 = ATCC 14048 = DSM 759]	ALR16384.1	65 kDa	2	14	6	0	4	8	13	16	29	7	15	9	24	7	8	7	96	83	31	10	7
membrane protein [Vibrio natriegens NBRC 15636 = ATCC 14048 = DSM 759]	ALR18711.1	49 kDa	0	0	0	0	0	0	0	0	0	0	0	0	0	0	0	0	36	152	219	0	0
5-methyltetrahydropteroyltriglutamate--homocysteine methyltransferase [Vibrio natriegens NBRC 15636 = ATCC 14048 = DSM 759]	ALR15155.1	84 kDa	394	449	290	459	309	380	338	277	245	379	206	364	167	270	300	388	192	248	360	203	156
phosphoribosylglycinamide formyltransferase 2 [Vibrio natriegens NBRC 15636 = ATCC 14048 = DSM 759]	ALR15764.1	43 kDa	47	34	64	7	52	39	46	46	36	58	54	39	12	24	30	24	24	14	47	26	21
hypothetical protein PN96_17640 [Vibrio natriegens NBRC 15636 = ATCC 14048 = DSM 759]	ALR17790.1	20 kDa	5	2	0	2	4	0	5	4	0	7	5	1	0	0	0	0	0	0	0	4	0
flagellar motor protein MotA [Vibrio natriegens NBRC 15636 = ATCC 14048 = DSM 759]	ALR17639.1	49 kDa	22	36	71	51	30	35	31	38	108	54	57	44	12	52	58	40	120	110	94	50	55
tRNA pseudouridine synthase B [Vibrio natriegens NBRC 15636 = ATCC 14048 = DSM 759]	ALR14741.1	35 kDa	2	0	0	0	1	1	0	0	0	1	0	0	0	0	1	1	12	0	16	2	2
50S ribosomal protein L15 [Vibrio natriegens NBRC 15636 = ATCC 14048 = DSM 759]	ALR16636.1	15 kDa	180	130	26	233	138	88	139	103	51	147	85	67	72	87	98	86	24	14	0	72	82
NADPH:quinone reductase [Vibrio natriegens NBRC 15636 = ATCC 14048 = DSM 759]	ALR14660.1	33 kDa	0	7	35	1	13	14	5	10	36	4	14	16	131	22	18	16	84	83	172	27	26
short-chain dehydrogenase [Vibrio natriegens NBRC 15636 = ATCC 14048 = DSM 759]	ALR15016.1	25 kDa	8	4	6	0	1	1	4	3	0	1	0	0	0	0	0	0	0	0	0	0	1
prolyl endopeptidase [Vibrio natriegens NBRC 15636 = ATCC 14048 = DSM 759]	ALR17371.1	76 kDa	0	0	0	0	0	1	1	3	0	1	7	6	0	7	6	6	0	14	16	6	3
GMP synthase [Vibrio natriegens NBRC 15636 = ATCC 14048 = DSM 759]	ALR16359.1	58 kDa	44	48	84	25	65	77	38	48	22	35	56	62	60	47	51	56	24	14	31	37	39
sulfite reductase subunit alpha [Vibrio natriegens NBRC 15636 = ATCC 14048 = DSM 759]	ALR17167.1	69 kDa	198	205	174	135	193	131	174	177	79	225	176	135	60	111	140	106	108	14	188	89	103
carbamoyl phosphate synthase large subunit [Vibrio natriegens NBRC 15636 = ATCC 14048 = DSM 759]	ALR16493.1	118 kDa	275	198	277	260	228	259	263	251	260	246	228	265	179	263	247	232	216	124	172	246	214
cysteine synthase [Vibrio natriegens NBRC 15636 = ATCC 14048 = DSM 759]	ALR16209.1	34 kDa	492	455	519	488	384	381	518	538	491	445	412	387	131	381	437	393	192	262	375	415	417
peptide ABC transporter substrate-binding protein [Vibrio natriegens NBRC 15636 = ATCC 14048 = DSM 759]	ALR17192.1	63 kDa	64	87	190	72	87	104	120	137	115	102	129	168	108	257	255	232	120	96	78	255	214
hypothetical protein PN96_07165 [Vibrio natriegens NBRC 15636 = ATCC 14048 = DSM 759]	ALR15775.1	31 kDa	0	0	0	0	0	1	0	1	0	2	2	6	0	5	3	4	0	0	0	1	2
50S ribosomal protein L33 [Vibrio natriegens NBRC 15636 = ATCC 14048 = DSM 759]	ALR16737.1	7 kDa	59	68	23	97	67	49	67	59	0	42	31	31	0	49	52	43	0	0	0	34	41
30S ribosomal protein S10 [Vibrio natriegens NBRC 15636 = ATCC 14048 = DSM 759]	ALR16656.1	12 kDa	220	205	48	283	201	205	196	191	51	201	185	168	24	154	151	159	36	41	63	125	128
50S ribosomal protein L35 [Vibrio natriegens NBRC 15636 = ATCC 14048 = DSM 759]	ALR15777.1	7 kDa	3	8	0	7	6	8	6	7	0	1	0	0	0	4	0	5	0	0	0	0	0
glycine cleavage system protein T [Vibrio natriegens NBRC 15636 = ATCC 14048 = DSM 759]	ALR18398.1	41 kDa	46	32	45	7	46	62	34	32	14	21	32	34	0	35	31	43	0	0	16	22	20
transcriptional regulator [Vibrio natriegens NBRC 15636 = ATCC 14048 = DSM 759]	ALR17133.1	21 kDa	15	11	13	13	11	18	9	15	36	10	15	21	24	23	26	22	36	124	63	20	20
pyrroline-5-carboxylate reductase [Vibrio natriegens NBRC 15636 = ATCC 14048 = DSM 759]	ALR14593.1	29 kDa	25	18	6	19	18	12	26	21	14	33	23	20	0	10	11	16	0	0	0	22	23
GntR family transcriptional regulator [Vibrio natriegens NBRC 15636 = ATCC 14048 = DSM 759]	ALR17674.1	26 kDa	0	0	0	0	0	0	0	0	7	0	0	0	12	0	0	0	12	41	16	3	2
transcriptional regulator HU subunit alpha [Vibrio natriegens NBRC 15636 = ATCC 14048 = DSM 759]	ALR16103.1	9 kDa	143	98	77	153	111	88	115	118	22	97	95	75	0	75	73	84	0	41	16	95	86
arginyl-tRNA synthetase [Vibrio natriegens NBRC 15636 = ATCC 14048 = DSM 759]	ALR16153.1	64 kDa	22	44	45	15	35	42	47	53	29	40	25	32	12	18	8	27	12	41	31	14	24
phospho-2-dehydro-3-deoxyheptonate aldolase [Vibrio natriegens NBRC 15636 = ATCC 14048 = DSM 759]	ALR15468.1	39 kDa	6	2	3	0	1	2	8	5	14	4	6	5	0	1	2	5	0	0	0	6	6
thiamine biosynthesis lipoprotein [Vibrio natriegens NBRC 15636 = ATCC 14048 = DSM 759]	ALR14833.1	37 kDa	7	14	58	8	20	19	20	16	22	19	25	26	48	24	33	18	36	55	47	31	43
50S ribosomal protein L6 [Vibrio natriegens NBRC 15636 = ATCC 14048 = DSM 759]	ALR16640.1	19 kDa	435	303	399	449	258	240	254	252	556	257	276	213	72	223	224	252	108	152	235	231	248
malate dehydrogenase [Vibrio natriegens NBRC 15636 = ATCC 14048 = DSM 759]	ALR17128.1	46 kDa	17	14	6	18	22	19	31	20	22	38	27	26	36	22	15	23	36	41	47	22	15
tRNA (cytidine/uridine-2'-O-)-methyltransferase [Vibrio natriegens NBRC 15636 = ATCC 14048 = DSM 759]	ALR16381.1	27 kDa	0	0	0	0	0	0	2	3	0	0	2	0	0	0	0	0	0	0	0	0	0
energy transducer TonB [Vibrio natriegens NBRC 15636 = ATCC 14048 = DSM 759]	ALR16753.1	28 kDa	3	2	13	10	15	12	9	7	7	14	19	13	0	19	22	17	0	69	78	23	23
Iojap protein [Vibrio natriegens NBRC 15636 = ATCC 14048 = DSM 759]	ALR16263.1	12 kDa	0	0	0	0	0	0	2	2	0	0	1	0	0	0	0	0	0	0	0	0	0
ketol-acid reductoisomerase [Vibrio natriegens NBRC 15636 = ATCC 14048 = DSM 759]	ALR16864.1	55 kDa	658	598	957	486	476	563	632	663	2092	427	472	474	550	561	524	511	2695	2190	2487	514	493
cytochrome C heme lyase [Vibrio natriegens NBRC 15636 = ATCC 14048 = DSM 759]	ALR14956.1	45 kDa	5	2	0	2	9	0	5	5	7	6	4	1	0	1	2	0	0	0	0	3	3
C4-dicarboxylate ABC transporter substrate-binding protein [Vibrio natriegens NBRC 15636 = ATCC 14048 = DSM 759]	ALR16598.1	35 kDa	5	15	13	8	8	18	9	9	7	18	14	21	0	40	54	46	0	0	0	24	32
threonine dehydratase [Vibrio natriegens NBRC 15636 = ATCC 14048 = DSM 759]	ALR16913.1	57 kDa	16	39	35	29	44	53	13	12	22	20	30	19	0	18	22	19	36	41	0	21	21
molybdenum cofactor biosynthesis protein MoaA [Vibrio natriegens NBRC 15636 = ATCC 14048 = DSM 759]	ALR17895.1	45 kDa	0	2	6	4	4	3	5	5	0	25	20	10	0	1	2	1	12	14	0	18	11
chorismate mutase [Vibrio natriegens NBRC 15636 = ATCC 14048 = DSM 759]	ALR16427.1	42 kDa	18	14	23	0	6	12	10	9	7	6	4	12	0	1	3	6	0	14	0	0	2
ferrochelatase [Vibrio natriegens NBRC 15636 = ATCC 14048 = DSM 759]	ALR16187.1	36 kDa	0	0	0	0	0	1	0	1	0	0	0	1	0	3	5	5	0	0	0	2	6
flagellin [Vibrio natriegens NBRC 15636 = ATCC 14048 = DSM 759]	ALR14912.1	40 kDa	0	0	0	0	0	0	31	32	72	14	13	3	72	19	19	35	120	0	78	37	25
DNA-binding protein [Vibrio natriegens NBRC 15636 = ATCC 14048 = DSM 759]	ALR16104.1	88 kDa	30	66	39	3	20	36	45	56	79	35	37	32	24	32	31	40	108	110	78	34	33
cysteine desulfurase [Vibrio natriegens NBRC 15636 = ATCC 14048 = DSM 759]	ALR16379.1	45 kDa	75	59	42	51	55	65	58	83	43	61	49	62	0	71	52	51	0	0	0	61	51
adenylosuccinate synthetase [Vibrio natriegens NBRC 15636 = ATCC 14048 = DSM 759]	ALR17093.1	48 kDa	57	89	97	27	50	96	60	54	51	33	39	51	24	39	36	61	72	28	0	24	28
membrane protease HflK [Vibrio natriegens NBRC 15636 = ATCC 14048 = DSM 759]	ALR17090.1	44 kDa	51	51	58	57	39	34	54	40	43	33	39	42	48	34	38	29	72	124	109	31	40
aldehyde reductase [Vibrio natriegens NBRC 15636 = ATCC 14048 = DSM 759]	ALR18742.1	42 kDa	0	0	0	0	0	1	1	0	14	0	0	3	12	9	8	7	36	0	16	6	8
ATP-dependent helicase [Vibrio natriegens NBRC 15636 = ATCC 14048 = DSM 759]	ALR14538.1	110 kDa	8	0	0	0	1	1	2	3	29	2	4	1	12	0	0	0	24	55	47	1	1
S-ribosylhomocysteinase [Vibrio natriegens NBRC 15636 = ATCC 14048 = DSM 759]	ALR14664.1	19 kDa	74	55	48	86	80	81	86	92	51	48	51	60	0	87	92	95	0	0	16	56	55
thioredoxin [Vibrio natriegens NBRC 15636 = ATCC 14048 = DSM 759]	ALR18288.1	16 kDa	1	0	3	4	3	3	1	0	51	4	6	4	120	4	5	1	108	96	156	7	4
GTPase CgtA [Vibrio natriegens NBRC 15636 = ATCC 14048 = DSM 759]	ALR16592.1	44 kDa	0	2	3	0	0	2	2	2	0	1	1	2	0	3	2	3	0	28	16	4	3
heat shock protein 90 [Vibrio natriegens NBRC 15636 = ATCC 14048 = DSM 759]	ALR16189.1	72 kDa	228	250	222	188	155	261	248	331	224	259	264	277	347	249	234	334	228	96	266	239	212
MSHA biogenesis protein MshA [Vibrio natriegens NBRC 15636 = ATCC 14048 = DSM 759]	ALR14523.1	16 kDa	0	2	0	0	1	5	2	5	0	1	4	7	0	0	0	2	0	0	0	0	0
acetylornithine aminotransferase [Vibrio natriegens NBRC 15636 = ATCC 14048 = DSM 759]	ALR17102.1	43 kDa	16	15	39	14	18	14	11	10	51	8	8	12	0	9	9	12	0	0	0	7	2
30S ribosomal protein S12 [Vibrio natriegens NBRC 15636 = ATCC 14048 = DSM 759]	ALR17123.1	14 kDa	127	126	213	106	116	138	115	130	115	71	105	122	96	128	130	118	60	124	78	99	79
uracil phosphoribosyltransferase [Vibrio natriegens NBRC 15636 = ATCC 14048 = DSM 759]	ALR14889.1	23 kDa	2	5	0	1	6	15	8	11	7	11	27	26	12	23	26	23	0	14	16	33	41
leucine-responsive transcriptional regulator [Vibrio natriegens NBRC 15636 = ATCC 14048 = DSM 759]	ALR15924.1	19 kDa	5	2	3	0	0	3	5	10	29	16	1	6	0	19	17	28	36	14	0	23	22
oxidoreductase [Vibrio natriegens NBRC 15636 = ATCC 14048 = DSM 759]	ALR17802.1	27 kDa	0	0	0	0	0	0	0	0	0	0	0	0	24	0	0	0	36	14	63	0	0
porin [Vibrio natriegens NBRC 15636 = ATCC 14048 = DSM 759]	ALR16001.1	35 kDa	86	24	3	0	0	0	267	292	166	118	137	228	24	476	481	617	60	14	31	637	744
valyl-tRNA synthase [Vibrio natriegens NBRC 15636 = ATCC 14048 = DSM 759]	ALR14572.1	109 kDa	40	84	148	24	42	73	46	72	123	34	64	97	96	91	85	103	120	207	141	94	92
aminotransferase [Vibrio natriegens NBRC 15636 = ATCC 14048 = DSM 759]	ALR16806.1	20 kDa	2	9	13	3	6	5	5	4	14	4	6	9	0	8	8	7	12	14	16	9	10
7-cyano-7-deazaguanine reductase [Vibrio natriegens NBRC 15636 = ATCC 14048 = DSM 759]	ALR16282.1	32 kDa	2	0	0	2	3	0	6	5	0	12	8	6	0	4	5	0	0	0	0	4	9
transcriptional regulator [Vibrio natriegens NBRC 15636 = ATCC 14048 = DSM 759]	ALR18772.1	18 kDa	8	5	13	11	1	8	16	18	22	15	8	14	24	16	22	10	36	41	16	10	9
protease TldD [Vibrio natriegens NBRC 15636 = ATCC 14048 = DSM 759]	ALR14536.1	51 kDa	0	0	3	0	0	0	4	5	14	4	11	4	12	0	0	0	0	0	0	7	3
membrane protein [Vibrio natriegens NBRC 15636 = ATCC 14048 = DSM 759]	ALR17350.1	9 kDa	32	30	16	24	26	31	19	31	0	17	29	39	0	37	39	32	0	0	0	18	17
hypothetical protein PN96_17965 [Vibrio natriegens NBRC 15636 = ATCC 14048 = DSM 759]	ALR17852.1	24 kDa	8	8	13	8	4	10	8	9	0	6	7	12	0	8	6	5	0	0	0	6	7
N5-carboxyaminoimidazole ribonucleotide mutase [Vibrio natriegens NBRC 15636 = ATCC 14048 = DSM 759]	ALR16936.1	17 kDa	53	31	81	56	63	34	77	63	101	92	72	69	36	34	23	44	132	152	47	45	42
bifunctional aconitate hydratase 2/2-methylisocitrate dehydratase [Vibrio natriegens NBRC 15636 = ATCC 14048 = DSM 759]	ALR14698.1	94 kDa	114	190	174	79	167	165	264	257	101	319	341	296	131	304	310	329	204	248	109	317	311
50S ribosomal protein L3 [Vibrio natriegens NBRC 15636 = ATCC 14048 = DSM 759]	ALR16655.1	22 kDa	434	388	525	340	363	373	354	327	245	275	330	337	36	405	324	329	96	179	125	382	346
cell division protein FtsA [Vibrio natriegens NBRC 15636 = ATCC 14048 = DSM 759]	ALR16501.1	45 kDa	3	2	3	11	13	8	7	13	7	16	15	17	0	9	11	12	0	0	0	11	9
flagellar hook protein FlgE [Vibrio natriegens NBRC 15636 = ATCC 14048 = DSM 759]	ALR16221.1	48 kDa	0	0	0	0	0	0	4	0	7	1	1	0	0	0	0	1	0	0	0	1	0
alanyl-tRNA synthetase [Vibrio natriegens NBRC 15636 = ATCC 14048 = DSM 759]	ALR14654.1	94 kDa	26	29	32	25	26	44	50	47	72	49	51	45	48	39	26	53	60	152	94	36	32
octaprenyl diphosphate synthase [Vibrio natriegens NBRC 15636 = ATCC 14048 = DSM 759]	ALR16595.1	35 kDa	12	14	26	6	22	17	16	24	14	24	23	21	0	14	12	16	12	0	0	17	18
biotin synthase [Vibrio natriegens NBRC 15636 = ATCC 14048 = DSM 759]	ALR15918.1	39 kDa	2	0	0	1	1	1	2	8	14	10	11	1	0	6	7	5	60	14	109	5	2
delta-aminolevulinic acid dehydratase [Vibrio natriegens NBRC 15636 = ATCC 14048 = DSM 759]	ALR17282.1	39 kDa	0	0	0	0	0	0	5	20	79	6	16	14	167	8	7	8	180	110	109	18	15
4-hydroxy-3-methylbut-2-enyl diphosphate reductase [Vibrio natriegens NBRC 15636 = ATCC 14048 = DSM 759]	ALR16436.1	36 kDa	7	5	0	8	6	5	10	5	7	12	6	5	12	6	4	5	0	0	0	5	6
histidinol dehydrogenase [Vibrio natriegens NBRC 15636 = ATCC 14048 = DSM 759]	ALR16367.1	47 kDa	26	30	13	23	28	35	37	46	29	35	43	52	12	52	51	45	12	0	0	41	40
DNA gyrase subunit B [Vibrio natriegens NBRC 15636 = ATCC 14048 = DSM 759]	ALR16884.1	90 kDa	1	13	13	0	7	13	19	21	29	18	14	16	60	16	16	24	60	14	47	18	14
ATPase AAA [Vibrio natriegens NBRC 15636 = ATCC 14048 = DSM 759]	ALR17338.1	36 kDa	15	8	10	0	1	3	22	10	51	15	12	11	12	0	0	0	24	0	0	1	1
2-C-methyl-D-erythritol 2,4-cyclodiphosphate synthase [Vibrio natriegens NBRC 15636 = ATCC 14048 = DSM 759]	ALR14644.1	17 kDa	0	0	0	0	0	1	0	0	0	0	0	0	0	6	12	7	0	0	0	11	18
DL-methionine transporter substrate-binding subunit [Vibrio natriegens NBRC 15636 = ATCC 14048 = DSM 759]	ALR16279.1	29 kDa	75	138	93	45	103	89	123	92	159	103	157	134	84	135	200	154	72	262	172	171	162
gonadoliberin III [Vibrio natriegens NBRC 15636 = ATCC 14048 = DSM 759]	ALR15971.1	55 kDa	1	2	0	4	3	1	10	5	0	11	14	15	0	7	14	6	0	0	0	11	8
fructokinase [Vibrio natriegens NBRC 15636 = ATCC 14048 = DSM 759]	ALR15771.1	33 kDa	0	0	0	0	0	0	4	1	0	3	2	0	0	0	0	0	0	0	0	2	3
LPS biosynthesis protein [Vibrio natriegens NBRC 15636 = ATCC 14048 = DSM 759]	ALR16584.1	89 kDa	0	0	3	0	0	1	2	7	29	3	14	14	0	9	8	1	0	28	31	10	5
transporter [Vibrio natriegens NBRC 15636 = ATCC 14048 = DSM 759]	ALR17751.1	112 kDa	0	0	10	0	0	0	0	0	43	0	0	0	203	0	0	0	180	124	235	0	0
ectoine synthase [Vibrio natriegens NBRC 15636 = ATCC 14048 = DSM 759]	ALR15409.1	15 kDa	0	0	0	0	0	0	6	7	0	6	5	2	0	22	20	28	0	0	0	37	39
30S ribosomal protein S1 [Vibrio natriegens NBRC 15636 = ATCC 14048 = DSM 759]	ALR15112.1	61 kDa	1415	1154	824	864	1031	1075	1111	1077	498	866	925	870	203	975	983	941	371	482	250	979	848
exodeoxyribonuclease III [Vibrio natriegens NBRC 15636 = ATCC 14048 = DSM 759]	ALR16010.1	31 kDa	0	0	0	0	0	0	0	0	0	0	0	1	12	2	0	3	0	14	0	4	5
50S ribosomal protein L1 [Vibrio natriegens NBRC 15636 = ATCC 14048 = DSM 759]	ALR14484.1	25 kDa	393	290	225	590	489	316	372	304	65	503	384	306	60	274	272	278	84	110	47	309	310
thiamine biosynthesis protein ThiC [Vibrio natriegens NBRC 15636 = ATCC 14048 = DSM 759]	ALR16944.1	73 kDa	142	129	138	147	158	121	176	161	152	154	137	114	167	135	164	123	204	124	188	184	183
hypothetical protein PN96_03145 [Vibrio natriegens NBRC 15636 = ATCC 14048 = DSM 759]	ALR15026.1	8 kDa	0	0	0	0	1	0	2	5	7	4	7	4	12	1	6	2	0	14	0	4	7
nicotinate-nucleotide pyrophosphorylase [Vibrio natriegens NBRC 15636 = ATCC 14048 = DSM 759]	ALR14679.1	32 kDa	3	2	0	6	5	3	7	7	7	4	1	1	0	1	3	3	0	0	0	3	2
membrane protein [Vibrio natriegens NBRC 15636 = ATCC 14048 = DSM 759]	ALR16861.1	41 kDa	0	0	0	1	0	5	0	2	0	2	3	5	0	5	5	5	24	0	16	2	5
aspartate carbamoyltransferase catalytic subunit [Vibrio natriegens NBRC 15636 = ATCC 14048 = DSM 759]	ALR14565.1	34 kDa	19	38	13	24	34	27	12	8	14	8	9	11	0	9	10	11	36	28	63	4	2
NAD synthetase [Vibrio natriegens NBRC 15636 = ATCC 14048 = DSM 759]	ALR18778.1	30 kDa	0	5	13	2	8	3	13	12	22	11	20	14	12	8	9	17	12	0	0	20	19
hypothetical protein PN96_17285 [Vibrio natriegens NBRC 15636 = ATCC 14048 = DSM 759]	ALR17723.1	18 kDa	7	14	23	6	8	20	9	14	87	15	22	14	0	18	19	13	132	152	47	12	10
cold-shock protein [Vibrio natriegens NBRC 15636 = ATCC 14048 = DSM 759]	ALR18680.1	8 kDa	17	9	42	58	74	19	24	15	0	48	45	21	12	14	15	10	0	0	0	20	20
Clp protease ClpX [Vibrio natriegens NBRC 15636 = ATCC 14048 = DSM 759]	ALR15995.1	84 kDa	27	29	39	18	25	35	24	22	7	15	15	27	0	26	24	34	12	0	16	23	15
LysR family transcriptional regulator [Vibrio natriegens NBRC 15636 = ATCC 14048 = DSM 759]	ALR18364.1	34 kDa	0	0	0	0	0	0	0	0	29	0	0	0	24	0	0	0	84	69	16	0	0
WbfB [Vibrio natriegens NBRC 15636 = ATCC 14048 = DSM 759]	ALR16721.1	84 kDa	0	1	10	0	5	8	20	13	7	6	6	8	0	11	9	13	0	0	0	8	5
cysteinyl-tRNA synthetase [Vibrio natriegens NBRC 15636 = ATCC 14048 = DSM 759]	ALR15888.1	52 kDa	9	5	16	21	14	9	17	11	22	32	20	30	0	13	14	10	0	0	16	19	23
thiol:disulfide interchange protein [Vibrio natriegens NBRC 15636 = ATCC 14048 = DSM 759]	ALR17043.1	66 kDa	0	0	0	2	0	0	2	1	0	0	3	0	48	0	0	0	24	41	63	0	0
50S ribosomal protein L34 [Vibrio natriegens NBRC 15636 = ATCC 14048 = DSM 759]	ALR16891.1	5 kDa	10	12	0	9	11	7	12	12	22	4	6	4	0	9	8	6	0	0	0	4	5
hypothetical protein PN96_08765 [Vibrio natriegens NBRC 15636 = ATCC 14048 = DSM 759]	ALR16075.1	8 kDa	8	8	13	15	7	0	18	14	22	17	14	8	72	10	17	5	48	41	47	15	17
30S ribosomal protein S6 [Vibrio natriegens NBRC 15636 = ATCC 14048 = DSM 759]	ALR17153.1	15 kDa	356	281	77	318	294	313	335	290	36	238	217	249	12	316	293	291	12	41	31	182	203
transcriptional regulator [Vibrio natriegens NBRC 15636 = ATCC 14048 = DSM 759]	ALR14795.1	30 kDa	0	0	0	0	0	1	0	3	7	5	5	1	0	1	2	0	0	0	0	8	2
hypothetical protein PN96_09340 [Vibrio natriegens NBRC 15636 = ATCC 14048 = DSM 759]	ALR16176.1	20 kDa	21	17	26	31	25	20	18	22	14	26	22	21	0	23	22	21	0	0	0	25	22
phosphoglycerate kinase [Vibrio natriegens NBRC 15636 = ATCC 14048 = DSM 759]	ALR14607.1	41 kDa	271	290	300	345	292	376	297	325	354	307	326	391	143	325	275	368	132	207	235	327	273
ribonuclease [Vibrio natriegens NBRC 15636 = ATCC 14048 = DSM 759]	ALR16925.1	21 kDa	0	0	0	2	0	1	2	3	14	4	4	4	0	3	4	3	0	0	0	5	5
ATPase [Vibrio natriegens NBRC 15636 = ATCC 14048 = DSM 759]	ALR17084.1	17 kDa	2	1	0	0	2	0	1	0	0	2	1	2	0	0	0	0	0	0	0	0	0
DNA-dependent helicase II [Vibrio natriegens NBRC 15636 = ATCC 14048 = DSM 759]	ALR16955.1	82 kDa	1	0	0	2	0	0	2	2	0	7	4	5	0	4	8	3	0	0	0	2	4
glycine/betaine ABC transporter ATP-binding protein [Vibrio natriegens NBRC 15636 = ATCC 14048 = DSM 759]	ALR15406.1	43 kDa	0	0	0	0	0	0	2	0	22	8	11	6	12	10	11	8	0	0	47	18	22
peptide chain release factor 1 [Vibrio natriegens NBRC 15636 = ATCC 14048 = DSM 759]	ALR16248.1	40 kDa	0	6	10	5	0	0	0	0	43	7	8	6	48	1	5	0	108	28	78	6	6
hypothetical protein PN96_08620 [Vibrio natriegens NBRC 15636 = ATCC 14048 = DSM 759]	ALR16049.1	59 kDa	10	8	23	9	15	12	16	16	14	10	10	7	24	1	4	1	72	55	31	5	4
protein Xni [Vibrio natriegens NBRC 15636 = ATCC 14048 = DSM 759]	ALR16286.1	29 kDa	0	0	0	0	0	0	0	0	0	0	0	1	0	1	2	1	0	0	0	1	2
NADH pyrophosphatase [Vibrio natriegens NBRC 15636 = ATCC 14048 = DSM 759]	ALR14490.1	30 kDa	0	0	0	0	0	0	2	0	0	0	0	0	0	0	0	0	96	28	16	0	0
colicin I receptor [Vibrio natriegens NBRC 15636 = ATCC 14048 = DSM 759]	ALR16127.1	72 kDa	151	147	274	197	144	363	75	60	29	89	109	150	48	297	287	192	84	138	94	324	171
NADH:flavin oxidoreductase [Vibrio natriegens NBRC 15636 = ATCC 14048 = DSM 759]	ALR18471.1	39 kDa	0	0	0	0	0	9	2	6	0	4	7	6	0	5	4	3	24	28	0	4	5
iron-regulated protein A [Vibrio natriegens NBRC 15636 = ATCC 14048 = DSM 759]	ALR15199.1	39 kDa	0	0	0	4	4	6	2	0	0	3	1	6	0	9	6	7	0	14	16	7	5
glucose-1-phosphate thymidylyltransferase [Vibrio natriegens NBRC 15636 = ATCC 14048 = DSM 759]	ALR16694.1	33 kDa	33	67	64	19	55	52	82	46	123	32	35	61	72	66	66	90	0	0	16	59	63
ATP-dependent metalloprotease [Vibrio natriegens NBRC 15636 = ATCC 14048 = DSM 759]	ALR14733.1	72 kDa	16	16	13	18	7	11	15	18	14	31	30	25	179	13	33	21	108	28	63	61	54
PTS sugar transporter [Vibrio natriegens NBRC 15636 = ATCC 14048 = DSM 759]	ALR16210.1	9 kDa	215	141	184	240	163	175	254	237	87	233	200	209	72	255	237	250	0	14	0	217	211
glutamate synthase [Vibrio natriegens NBRC 15636 = ATCC 14048 = DSM 759]	ALR16484.1	163 kDa	31	41	45	43	36	44	42	30	43	63	48	47	0	34	36	34	24	28	0	50	38
ATP-dependent helicase HrpA [Vibrio natriegens NBRC 15636 = ATCC 14048 = DSM 759]	ALR17220.1	152 kDa	2	2	10	0	1	0	5	10	65	1	1	1	167	1	1	0	156	152	125	1	1
ligand-gated channel [Vibrio natriegens NBRC 15636 = ATCC 14048 = DSM 759]	ALR17327.1	77 kDa	82	88	238	74	78	109	70	81	166	69	78	92	275	109	109	94	347	331	344	85	60
membrane protein [Vibrio natriegens NBRC 15636 = ATCC 14048 = DSM 759]	ALR15487.1	62 kDa	58	60	126	57	66	64	66	78	108	65	64	59	12	51	54	51	36	69	63	56	54
methionine aminopeptidase [Vibrio natriegens NBRC 15636 = ATCC 14048 = DSM 759]	ALR14855.1	32 kDa	0	11	10	0	1	9	2	14	0	1	15	6	0	20	23	21	12	0	16	28	26
30S ribosomal protein S14 [Vibrio natriegens NBRC 15636 = ATCC 14048 = DSM 759]	ALR16642.1	11 kDa	100	88	61	28	69	76	53	74	14	51	66	72	0	82	81	84	0	0	0	64	51
50S ribosomal protein L30 [Vibrio natriegens NBRC 15636 = ATCC 14048 = DSM 759]	ALR14968.1	35 kDa	8	6	0	2	6	5	8	4	14	7	8	12	0	5	5	11	0	0	0	8	8
autonomous glycyl radical cofactor GrcA [Vibrio natriegens NBRC 15636 = ATCC 14048 = DSM 759]	ALR16471.1	14 kDa	60	60	39	23	31	42	60	55	29	40	38	56	12	24	29	50	12	28	47	26	19
hydrogenase expression protein [Vibrio natriegens NBRC 15636 = ATCC 14048 = DSM 759]	ALR17623.1	28 kDa	0	0	0	0	0	0	0	0	0	0	0	0	0	0	0	0	24	14	0	0	0
3-ketoacyl-CoA thiolase [Vibrio natriegens NBRC 15636 = ATCC 14048 = DSM 759]	ALR16873.1	41 kDa	1	0	0	0	0	0	0	4	0	5	3	2	0	0	1	0	0	0	0	5	2
N-acetylglutamate synthase [Vibrio natriegens NBRC 15636 = ATCC 14048 = DSM 759]	ALR14809.1	49 kDa	0	2	0	2	0	1	0	2	0	7	4	4	0	1	0	0	0	0	0	2	2
acetaldehyde dehydrogenase [Vibrio natriegens NBRC 15636 = ATCC 14048 = DSM 759]	ALR15032.1	97 kDa	168	525	209	157	144	239	475	233	505	341	197	489	502	149	161	237	204	69	235	132	143
formyltetrahydrofolate deformylase [Vibrio natriegens NBRC 15636 = ATCC 14048 = DSM 759]	ALR16149.1	32 kDa	5	20	32	0	11	21	7	3	22	2	7	7	0	1	0	6	0	14	0	7	3
deferrochelatase [Vibrio natriegens NBRC 15636 = ATCC 14048 = DSM 759]	ALR14910.1	33 kDa	11	8	3	8	14	86	25	97	0	25	46	69	0	138	73	188	0	69	31	54	53
chemotaxis protein [Vibrio natriegens NBRC 15636 = ATCC 14048 = DSM 759]	ALR18674.1	72 kDa	0	0	0	0	1	1	9	12	58	13	2	10	0	24	26	32	0	14	16	9	17
serine acetyltransferase [Vibrio natriegens NBRC 15636 = ATCC 14048 = DSM 759]	ALR17073.1	29 kDa	3	2	0	0	0	0	1	0	7	0	1	3	0	0	2	0	0	28	0	9	9
integration host factor subunit alpha [Vibrio natriegens NBRC 15636 = ATCC 14048 = DSM 759]	ALR15767.1	11 kDa	2	4	0	5	4	1	6	10	0	4	2	1	0	0	0	0	0	0	0	2	5
TonB-dependent receptor [Vibrio natriegens NBRC 15636 = ATCC 14048 = DSM 759]	ALR16752.1	94 kDa	0	0	0	0	0	0	8	3	14	3	10	14	0	21	21	21	0	0	0	26	34
chorismate synthase [Vibrio natriegens NBRC 15636 = ATCC 14048 = DSM 759]	ALR14969.1	39 kDa	36	35	35	36	38	34	37	34	36	83	57	56	24	57	58	52	12	138	156	56	69
30S ribosomal protein S21 [Vibrio natriegens NBRC 15636 = ATCC 14048 = DSM 759]	ALR16550.1	8 kDa	110	97	35	122	157	205	115	182	325	201	290	252	227	267	386	211	36	0	78	382	236
hypothetical protein PN96_02825 [Vibrio natriegens NBRC 15636 = ATCC 14048 = DSM 759]	ALR14967.1	20 kDa	0	0	0	0	0	0	0	2	0	0	0	0	0	0	0	0	84	220	16	0	0
hypothetical protein PN96_00925 [Vibrio natriegens NBRC 15636 = ATCC 14048 = DSM 759]	ALR14612.1	25 kDa	18	20	23	28	24	22	27	16	0	35	23	17	0	14	18	12	0	0	0	18	26
shikimate dehydrogenase [Vibrio natriegens NBRC 15636 = ATCC 14048 = DSM 759]	ALR16939.1	30 kDa	0	0	0	0	0	0	1	0	7	1	1	0	0	0	0	0	24	28	0	0	0
transporter [Vibrio natriegens NBRC 15636 = ATCC 14048 = DSM 759]	ALR15430.1	35 kDa	0	0	0	0	0	0	2	1	0	0	0	1	0	0	0	3	0	0	16	9	2
HAD family hydrolase [Vibrio natriegens NBRC 15636 = ATCC 14048 = DSM 759]	ALR17587.1	30 kDa	0	0	0	0	0	0	0	0	0	0	1	0	0	0	0	0	0	0	0	2	2
hydrolase [Vibrio natriegens NBRC 15636 = ATCC 14048 = DSM 759]	ALR16345.1	58 kDa	0	1	3	5	1	1	2	3	29	9	8	9	12	13	12	13	24	0	16	8	8
flagellar hook protein FlgK [Vibrio natriegens NBRC 15636 = ATCC 14048 = DSM 759]	ALR16215.1	71 kDa	2	0	0	0	0	0	0	0	0	0	0	0	0	0	0	0	0	28	16	0	0
EBNA-1 nuclear protein [Vibrio natriegens NBRC 15636 = ATCC 14048 = DSM 759]	ALR18755.1	36 kDa	0	4	0	0	0	0	13	3	22	0	0	39	24	9	8	45	0	28	16	10	3
ABC transporter ATP-binding protein [Vibrio natriegens NBRC 15636 = ATCC 14048 = DSM 759]	ALR17621.1	35 kDa	33	19	42	31	41	29	36	42	29	59	59	36	0	29	36	23	12	28	0	45	40
hypothetical protein PN96_13705 [Vibrio natriegens NBRC 15636 = ATCC 14048 = DSM 759]	ALR16950.1	11 kDa	10	7	6	13	6	12	6	10	0	9	11	13	0	4	6	3	0	0	0	10	11
peptidase M16 [Vibrio natriegens NBRC 15636 = ATCC 14048 = DSM 759]	ALR17478.1	103 kDa	0	0	0	0	0	0	0	0	0	0	0	0	36	0	0	0	12	28	47	0	0
ATP-dependent DNA helicase DinG [Vibrio natriegens NBRC 15636 = ATCC 14048 = DSM 759]	ALR16002.1	78 kDa	0	1	0	0	0	0	0	0	22	0	0	0	12	0	0	0	12	28	31	0	0
ABC transporter ATP-binding protein [Vibrio natriegens NBRC 15636 = ATCC 14048 = DSM 759]	ALR14555.1	29 kDa	1	1	0	2	0	0	4	2	0	4	0	1	0	0	0	2	24	0	16	1	2
UGMP family protein [Vibrio natriegens NBRC 15636 = ATCC 14048 = DSM 759]	ALR16549.1	36 kDa	0	0	0	0	0	0	1	0	0	0	0	0	0	1	0	1	0	0	0	4	5
transaldolase [Vibrio natriegens NBRC 15636 = ATCC 14048 = DSM 759]	ALR17888.1	35 kDa	57	61	52	65	51	31	46	48	0	47	57	43	0	37	44	33	24	41	16	42	35
fructose 1,6-bisphosphatase [Vibrio natriegens NBRC 15636 = ATCC 14048 = DSM 759]	ALR17277.1	36 kDa	3	2	10	1	3	1	1	4	0	11	6	6	0	3	1	1	0	28	47	4	5
long-chain fatty acid--CoA ligase [Vibrio natriegens NBRC 15636 = ATCC 14048 = DSM 759]	ALR16143.1	63 kDa	1	5	13	2	4	3	12	14	36	13	9	10	24	8	8	9	48	41	16	8	5
valine--pyruvate aminotransferase [Vibrio natriegens NBRC 15636 = ATCC 14048 = DSM 759]	ALR16882.1	47 kDa	0	0	3	0	4	2	4	4	7	0	0	1	0	1	0	1	0	0	0	0	0
3-oxoacyl-ACP reductase [Vibrio natriegens NBRC 15636 = ATCC 14048 = DSM 759]	ALR15109.1	27 kDa	3	7	13	0	0	2	5	6	14	1	4	3	12	3	2	7	0	55	47	7	7
preprotein translocase subunit YajC [Vibrio natriegens NBRC 15636 = ATCC 14048 = DSM 759]	ALR16385.1	12 kDa	0	13	0	0	1	0	0	5	0	1	9	9	0	0	4	0	0	41	16	7	7
Crp/Fnr family transcriptional regulator [Vibrio natriegens NBRC 15636 = ATCC 14048 = DSM 759]	ALR17106.1	24 kDa	0	5	0	11	8	3	12	19	0	13	15	14	0	13	8	16	0	0	0	12	9
hypothetical protein PN96_06075 [Vibrio natriegens NBRC 15636 = ATCC 14048 = DSM 759]	ALR15567.1	23 kDa	8	7	10	6	6	4	6	11	14	4	9	11	0	5	2	5	0	0	0	12	12
argininosuccinate synthase [Vibrio natriegens NBRC 15636 = ATCC 14048 = DSM 759]	ALR17138.1	44 kDa	163	153	196	121	179	183	132	118	51	115	152	152	60	158	123	125	144	207	172	121	110
membrane protein [Vibrio natriegens NBRC 15636 = ATCC 14048 = DSM 759]	ALR16984.1	57 kDa	1	2	3	2	2	1	4	4	36	11	10	6	0	1	2	1	0	14	16	1	2
6-phosphofructokinase [Vibrio natriegens NBRC 15636 = ATCC 14048 = DSM 759]	ALR17052.1	35 kDa	68	88	42	37	33	45	65	44	87	40	35	47	60	23	23	34	24	55	0	31	21
2', 3'-cyclic nucleotide 2'-phosphodiesterase [Vibrio natriegens NBRC 15636 = ATCC 14048 = DSM 759]	ALR16622.1	72 kDa	1	0	3	0	0	1	4	3	14	4	4	5	0	4	3	3	0	0	0	7	8
ubiquinol-cytochrome C reductase [Vibrio natriegens NBRC 15636 = ATCC 14048 = DSM 759]	ALR16520.1	21 kDa	1	8	13	0	1	3	41	30	0	7	13	11	0	9	10	8	0	0	0	10	12
50S ribosomal protein L27 [Vibrio natriegens NBRC 15636 = ATCC 14048 = DSM 759]	ALR16593.1	9 kDa	236	174	71	152	149	134	171	190	0	208	148	125	0	124	123	129	0	0	0	150	126
50S ribosomal protein L11 [Vibrio natriegens NBRC 15636 = ATCC 14048 = DSM 759]	ALR14483.1	15 kDa	166	132	29	186	107	99	110	97	7	107	90	90	24	103	116	97	0	0	0	102	104
RNA-binding protein YhbY [Vibrio natriegens NBRC 15636 = ATCC 14048 = DSM 759]	ALR14731.1	11 kDa	1	2	0	0	1	1	6	1	0	0	0	0	0	0	0	1	24	28	0	0	0
3'-5'-bisphosphate nucleotidase [Vibrio natriegens NBRC 15636 = ATCC 14048 = DSM 759]	ALR16775.1	31 kDa	1	2	0	0	0	0	2	3	0	1	1	2	12	1	0	3	0	28	0	10	8
amidophosphoribosyltransferase [Vibrio natriegens NBRC 15636 = ATCC 14048 = DSM 759]	ALR14989.1	56 kDa	36	35	45	21	67	55	53	35	22	37	36	52	12	41	41	37	24	0	31	26	31
phosphopantothenoylcysteine decarboxylase [Vibrio natriegens NBRC 15636 = ATCC 14048 = DSM 759]	ALR16740.1	42 kDa	0	1	0	0	0	0	6	4	0	7	4	1	0	1	0	0	0	0	16	3	5
alanine racemase [Vibrio natriegens NBRC 15636 = ATCC 14048 = DSM 759]	ALR18754.1	39 kDa	1	5	6	0	0	6	8	10	7	1	3	9	0	3	3	12	0	0	0	3	2
amino-acid acetyltransferase [Vibrio natriegens NBRC 15636 = ATCC 14048 = DSM 759]	ALR17139.1	69 kDa	51	44	48	18	69	62	69	39	29	29	77	73	24	49	33	51	0	55	16	32	18
3-ketoacyl-ACP reductase [Vibrio natriegens NBRC 15636 = ATCC 14048 = DSM 759]	ALR17195.1	26 kDa	43	38	61	61	37	36	32	35	14	51	53	45	0	34	36	32	12	14	16	44	48
transcription accessory protein [Vibrio natriegens NBRC 15636 = ATCC 14048 = DSM 759]	ALR16770.1	85 kDa	5	3	3	3	1	0	5	4	7	2	1	0	0	0	0	0	12	28	0	4	3
DNA mismatch repair protein MutS [Vibrio natriegens NBRC 15636 = ATCC 14048 = DSM 759]	ALR14650.1	95 kDa	0	0	3	0	0	3	2	6	0	4	9	10	0	8	8	3	0	14	0	13	12
ATPase AAA [Vibrio natriegens NBRC 15636 = ATCC 14048 = DSM 759]	ALR14983.1	146 kDa	20	12	3	24	11	5	20	29	7	9	11	14	24	10	12	3	0	0	0	7	11
dihydrolipoamide dehydrogenase [Vibrio natriegens NBRC 15636 = ATCC 14048 = DSM 759]	ALR14684.1	51 kDa	111	193	132	94	142	132	172	177	130	158	168	145	131	143	147	141	132	193	219	156	163
nucleoside diphosphate kinase [Vibrio natriegens NBRC 15636 = ATCC 14048 = DSM 759]	ALR16371.1	16 kDa	0	0	0	0	0	0	9	3	0	1	0	3	12	2	3	10	0	0	0	15	12
adenylosuccinate lyase [Vibrio natriegens NBRC 15636 = ATCC 14048 = DSM 759]	ALR15907.1	52 kDa	75	69	74	77	83	70	79	92	79	118	135	113	155	89	85	71	156	110	172	81	77
transcriptional regulator [Vibrio natriegens NBRC 15636 = ATCC 14048 = DSM 759]	ALR15902.1	15 kDa	26	41	32	36	81	55	58	79	51	113	82	64	12	64	64	58	0	0	16	74	80
sulfate adenylyltransferase [Vibrio natriegens NBRC 15636 = ATCC 14048 = DSM 759]	ALR16619.1	53 kDa	109	133	122	45	116	168	79	98	94	79	132	178	72	130	140	150	48	41	0	105	116
pyruvate kinase [Vibrio natriegens NBRC 15636 = ATCC 14048 = DSM 759]	ALR15104.1	52 kDa	0	0	0	0	0	0	0	0	0	0	0	1	12	1	2	1	72	28	0	1	2
aspartate-semialdehyde dehydrogenase [Vibrio natriegens NBRC 15636 = ATCC 14048 = DSM 759]	ALR14982.1	37 kDa	16	20	16	13	18	21	13	11	0	5	7	11	12	19	16	16	0	28	31	12	12
chaperone protein HscA [Vibrio natriegens NBRC 15636 = ATCC 14048 = DSM 759]	ALR16375.1	66 kDa	19	7	23	16	13	22	16	28	14	31	30	29	12	36	32	21	12	69	16	50	40
palmitoyl-CoA hydrolase [Vibrio natriegens NBRC 15636 = ATCC 14048 = DSM 759]	ALR16080.1	33 kDa	0	1	0	0	0	1	3	3	0	4	5	5	0	3	4	2	0	14	0	5	5
thiamine ABC transporter substrate-binding protein [Vibrio natriegens NBRC 15636 = ATCC 14048 = DSM 759]	ALR16602.1	37 kDa	9	10	0	13	14	10	20	19	14	23	14	8	0	19	14	18	0	0	0	15	17
pseudouridine synthase [Vibrio natriegens NBRC 15636 = ATCC 14048 = DSM 759]	ALR15176.1	36 kDa	0	5	26	5	8	5	5	5	22	6	4	3	0	2	2	2	0	0	0	1	0
oligopeptidase A [Vibrio natriegens NBRC 15636 = ATCC 14048 = DSM 759]	ALR16845.1	77 kDa	9	8	10	2	8	7	25	22	0	13	10	11	0	6	4	11	0	14	0	9	5
chemotaxis protein [Vibrio natriegens NBRC 15636 = ATCC 14048 = DSM 759]	ALR17348.1	60 kDa	0	0	0	0	0	1	0	1	0	0	1	5	0	1	2	1	12	0	0	4	4
hypothetical protein PN96_04110 [Vibrio natriegens NBRC 15636 = ATCC 14048 = DSM 759]	ALR15200.1	39 kDa	0	0	0	0	0	0	2	0	0	4	1	3	0	1	3	2	36	0	0	8	8
enterobactin synthase subunit E [Vibrio natriegens NBRC 15636 = ATCC 14048 = DSM 759]	ALR17251.1	59 kDa	0	0	0	1	0	3	2	0	0	5	4	6	0	13	8	5	0	14	78	9	12
30S ribosomal protein S9 [Vibrio natriegens NBRC 15636 = ATCC 14048 = DSM 759]	ALR16521.1	15 kDa	264	201	113	265	220	211	185	213	29	215	205	191	72	206	206	179	36	96	31	197	184
RNA-binding protein Hfq [Vibrio natriegens NBRC 15636 = ATCC 14048 = DSM 759]	ALR17088.1	10 kDa	0	0	0	0	0	0	0	0	0	0	1	0	0	4	12	0	0	0	0	16	25
deoxycytidine triphosphate deaminase [Vibrio natriegens NBRC 15636 = ATCC 14048 = DSM 759]	ALR16083.1	12 kDa	5	3	3	3	1	6	2	4	0	5	9	9	12	10	7	12	0	0	16	15	6
hypothetical protein PN96_07385 [Vibrio natriegens NBRC 15636 = ATCC 14048 = DSM 759]	ALR15818.1	20 kDa	0	0	0	0	0	0	0	4	0	0	0	0	0	2	6	8	0	0	0	9	14
bacterioferritin comigratory protein [Vibrio natriegens NBRC 15636 = ATCC 14048 = DSM 759]	ALR14898.1	17 kDa	8	8	10	0	11	4	27	21	22	10	13	14	0	16	13	16	24	0	0	22	13
1-deoxy-D-xylulose-5-phosphate synthase [Vibrio natriegens NBRC 15636 = ATCC 14048 = DSM 759]	ALR16296.1	68 kDa	2	4	10	2	3	2	3	5	7	8	4	4	0	3	5	6	0	0	0	2	5
sodium:proton antiporter [Vibrio natriegens NBRC 15636 = ATCC 14048 = DSM 759]	ALR15079.1	39 kDa	0	7	3	5	6	3	2	1	43	4	1	1	12	3	5	5	24	55	16	12	8
membrane protein [Vibrio natriegens NBRC 15636 = ATCC 14048 = DSM 759]	ALR14534.1	144 kDa	0	0	0	0	1	0	1	0	0	4	3	0	0	0	0	0	0	0	0	1	0
chemotaxis protein CheW [Vibrio natriegens NBRC 15636 = ATCC 14048 = DSM 759]	ALR14947.1	18 kDa	5	8	13	0	6	7	9	9	0	1	2	5	0	6	6	7	0	0	0	3	2
DNA helicase [Vibrio natriegens NBRC 15636 = ATCC 14048 = DSM 759]	ALR17158.1	52 kDa	9	3	13	23	1	0	8	6	22	26	25	9	0	0	2	0	0	0	0	24	26
succinate dehydrogenase [Vibrio natriegens NBRC 15636 = ATCC 14048 = DSM 759]	ALR16165.1	26 kDa	0	2	3	0	0	8	5	12	0	5	10	9	0	14	14	20	0	0	0	15	14
50S ribosomal protein L30 [Vibrio natriegens NBRC 15636 = ATCC 14048 = DSM 759]	ALR16637.1	7 kDa	18	10	0	53	12	0	14	13	0	31	7	3	0	0	0	0	0	0	0	2	0
peptide ABC transporter substrate-binding protein [Vibrio natriegens NBRC 15636 = ATCC 14048 = DSM 759]	ALR17540.1	61 kDa	0	0	0	0	0	0	2	1	0	3	0	0	0	0	0	0	0	0	0	7	5
phosphoglyceromutase [Vibrio natriegens NBRC 15636 = ATCC 14048 = DSM 759]	ALR17077.1	55 kDa	149	126	180	189	113	133	157	128	180	204	147	172	24	182	181	141	0	0	31	183	180
DNA repair protein [Vibrio natriegens NBRC 15636 = ATCC 14048 = DSM 759]	ALR17234.1	29 kDa	0	0	0	0	0	0	0	0	0	0	0	0	12	0	0	0	24	0	16	0	0
hypothetical protein PN96_03960 [Vibrio natriegens NBRC 15636 = ATCC 14048 = DSM 759]	ALR15177.1	12 kDa	3	5	29	2	15	10	0	11	7	2	8	1	0	6	8	3	0	0	0	4	5
stringent starvation protein A [Vibrio natriegens NBRC 15636 = ATCC 14048 = DSM 759]	ALR16517.1	24 kDa	12	20	26	13	15	18	11	9	7	15	12	14	0	16	15	19	12	0	0	14	17
ATP-dependent protease ATP-binding subunit HslU [Vibrio natriegens NBRC 15636 = ATCC 14048 = DSM 759]	ALR16661.1	50 kDa	60	47	55	51	43	48	51	60	58	43	38	44	24	41	57	52	96	41	78	56	51
peptide chain release factor 3 [Vibrio natriegens NBRC 15636 = ATCC 14048 = DSM 759]	ALR14752.1	59 kDa	6	9	0	6	1	0	5	3	22	7	7	4	0	0	0	0	0	14	0	2	0
gamma-glutamyl kinase [Vibrio natriegens NBRC 15636 = ATCC 14048 = DSM 759]	ALR16306.1	40 kDa	13	14	0	8	8	6	14	13	29	7	2	9	0	3	1	4	12	0	16	2	2
arginine decarboxylase [Vibrio natriegens NBRC 15636 = ATCC 14048 = DSM 759]	ALR18847.1	71 kDa	2	2	3	8	0	0	0	0	0	0	0	0	0	0	0	0	24	14	0	0	0
isocitrate dehydrogenase [Vibrio natriegens NBRC 15636 = ATCC 14048 = DSM 759]	ALR15998.1	80 kDa	173	198	248	259	283	258	447	395	216	457	420	407	167	414	398	497	156	83	125	475	485
hypothetical protein PN96_15535 [Vibrio natriegens NBRC 15636 = ATCC 14048 = DSM 759]	ALR17408.1	37 kDa	1	0	0	0	1	0	0	0	0	1	0	0	0	2	2	0	12	0	0	2	3
FMN adenylyltransferase [Vibrio natriegens NBRC 15636 = ATCC 14048 = DSM 759]	ALR16440.1	35 kDa	0	0	0	0	0	0	0	0	0	0	0	0	96	0	0	0	36	276	78	0	0
thiol:disulfide interchange protein [Vibrio natriegens NBRC 15636 = ATCC 14048 = DSM 759]	ALR16459.1	28 kDa	5	8	0	2	4	1	3	6	0	3	6	5	0	2	5	3	0	0	0	2	2
4-hydroxy-3-methylbut-2-en-1-yl diphosphate synthase [Vibrio natriegens NBRC 15636 = ATCC 14048 = DSM 759]	ALR16368.1	41 kDa	16	16	23	14	17	20	27	23	36	19	14	16	0	19	14	21	0	28	0	14	14
DNA topoisomerase I [Vibrio natriegens NBRC 15636 = ATCC 14048 = DSM 759]	ALR15988.1	98 kDa	1	3	3	1	0	4	6	9	51	10	12	14	0	11	13	8	24	0	0	23	20
cysteine biosynthesis protein CysZ [Vibrio natriegens NBRC 15636 = ATCC 14048 = DSM 759]	ALR17254.1	28 kDa	0	0	0	0	0	0	0	0	0	0	0	0	0	0	0	0	12	96	16	0	0
ferritin [Vibrio natriegens NBRC 15636 = ATCC 14048 = DSM 759]	ALR16840.1	20 kDa	2	14	23	3	6	42	2	20	14	10	19	35	0	55	54	64	0	41	0	45	42
iron transporter [Vibrio natriegens NBRC 15636 = ATCC 14048 = DSM 759]	ALR14584.1	11 kDa	0	0	0	0	0	0	0	0	0	0	0	1	0	0	0	0	0	0	0	4	2
peptidylprolyl isomerase [Vibrio natriegens NBRC 15636 = ATCC 14048 = DSM 759]	ALR15889.1	18 kDa	45	48	26	51	34	42	35	61	29	46	27	26	0	44	41	45	0	0	0	34	51
oxidoreductase [Vibrio natriegens NBRC 15636 = ATCC 14048 = DSM 759]	ALR17901.1	34 kDa	2	2	6	2	3	0	2	1	14	4	1	1	0	0	0	0	0	0	0	0	1
FMN reductase [Vibrio natriegens NBRC 15636 = ATCC 14048 = DSM 759]	ALR16970.1	26 kDa	5	5	0	11	3	1	14	9	0	20	17	15	0	6	8	2	0	0	0	14	20
anthranilate phosphoribosyltransferase [Vibrio natriegens NBRC 15636 = ATCC 14048 = DSM 759]	ALR15169.1	35 kDa	1	22	39	0	20	21	54	24	14	23	24	19	12	19	17	17	0	0	0	21	20
DNA-binding protein [Vibrio natriegens NBRC 15636 = ATCC 14048 = DSM 759]	ALR14496.1	9 kDa	103	132	213	151	118	126	131	150	245	118	114	96	335	125	136	112	192	799	469	114	121
2-hydroxy-3-oxopropionate reductase [Vibrio natriegens NBRC 15636 = ATCC 14048 = DSM 759]	ALR17317.1	31 kDa	1	10	35	1	6	5	10	13	72	7	6	9	84	3	4	3	72	69	125	10	6
threonine--tRNA ligase [Vibrio natriegens NBRC 15636 = ATCC 14048 = DSM 759]	ALR15779.1	74 kDa	51	53	81	59	57	75	49	51	36	38	49	58	48	66	70	65	108	69	63	48	48
Fe-S cluster assembly protein HesB [Vibrio natriegens NBRC 15636 = ATCC 14048 = DSM 759]	ALR15311.1	31 kDa	0	2	3	0	1	3	2	7	14	1	9	11	0	11	6	12	0	14	0	9	4
murein transglycosylase [Vibrio natriegens NBRC 15636 = ATCC 14048 = DSM 759]	ALR14877.1	58 kDa	1	0	0	1	1	1	0	0	0	1	0	1	0	0	0	0	72	234	0	0	0
histidinol-phosphate aminotransferase [Vibrio natriegens NBRC 15636 = ATCC 14048 = DSM 759]	ALR15897.1	38 kDa	13	14	32	12	8	21	12	7	29	13	12	26	24	7	9	12	60	41	31	9	13
acyltransferase [Vibrio natriegens NBRC 15636 = ATCC 14048 = DSM 759]	ALR18775.1	42 kDa	0	0	0	0	0	0	0	0	0	1	0	2	0	0	0	0	0	0	0	0	0
alanine dehydrogenase [Vibrio natriegens NBRC 15636 = ATCC 14048 = DSM 759]	ALR15925.1	40 kDa	0	0	0	0	0	0	0	0	0	0	0	2	24	0	0	1	12	0	31	1	5
peroxiredoxin [Vibrio natriegens NBRC 15636 = ATCC 14048 = DSM 759]	ALR17818.1	17 kDa	23	23	29	26	26	28	24	29	36	21	24	24	12	29	33	29	24	0	16	23	23
pyruvate formate-lyase [Vibrio natriegens NBRC 15636 = ATCC 14048 = DSM 759]	ALR16017.1	85 kDa	52	254	103	19	10	57	182	168	137	71	40	239	84	59	52	118	0	41	78	57	59
30S ribosomal protein S13 [Vibrio natriegens NBRC 15636 = ATCC 14048 = DSM 759]	ALR16633.1	13 kDa	170	193	119	143	200	250	212	244	87	178	189	227	12	234	222	241	12	0	31	210	184
orotidine 5'-phosphate decarboxylase [Vibrio natriegens NBRC 15636 = ATCC 14048 = DSM 759]	ALR15116.1	25 kDa	5	5	3	8	4	5	5	5	7	7	7	8	24	6	8	7	12	14	47	7	6
thiamine-phosphate pyrophosphorylase [Vibrio natriegens NBRC 15636 = ATCC 14048 = DSM 759]	ALR16945.1	49 kDa	0	1	3	0	2	1	3	0	0	1	1	1	0	0	0	1	12	14	0	0	0
lipoyl synthase [Vibrio natriegens NBRC 15636 = ATCC 14048 = DSM 759]	ALR16271.1	36 kDa	1	7	0	0	5	4	3	3	0	0	0	0	0	1	0	3	0	0	0	1	0
30S ribosomal protein S7 [Vibrio natriegens NBRC 15636 = ATCC 14048 = DSM 759]	ALR17124.1	18 kDa	210	224	90	293	227	211	213	212	79	214	264	243	24	249	278	216	72	14	47	214	180
membrane protein [Vibrio natriegens NBRC 15636 = ATCC 14048 = DSM 759]	ALR17750.1	54 kDa	0	0	0	0	0	0	0	0	7	0	0	0	275	0	0	0	156	41	328	1	7
molecular chaperone Hsp33 [Vibrio natriegens NBRC 15636 = ATCC 14048 = DSM 759]	ALR16789.1	32 kDa	10	11	10	5	3	7	9	11	14	15	15	16	0	6	10	7	0	0	0	22	14
protease [Vibrio natriegens NBRC 15636 = ATCC 14048 = DSM 759]	ALR16405.1	53 kDa	10	5	6	18	0	12	2	9	7	7	4	7	0	5	5	7	0	0	0	5	8
serine hydroxymethyltransferase [Vibrio natriegens NBRC 15636 = ATCC 14048 = DSM 759]	ALR18607.1	46 kDa	6	3	116	0	0	1	9	2	411	2	1	1	634	1	1	0	659	537	391	0	0
alkyl hydroperoxide reductase [Vibrio natriegens NBRC 15636 = ATCC 14048 = DSM 759]	ALR17519.1	20 kDa	31	29	35	13	64	17	37	20	22	19	20	15	0	24	22	15	12	0	0	26	32
maltodextrin phosphorylase [Vibrio natriegens NBRC 15636 = ATCC 14048 = DSM 759]	ALR17422.1	92 kDa	3	2	0	0	3	0	0	0	0	0	1	0	0	0	0	0	0	0	0	1	2
NADH dehydrogenase [Vibrio natriegens NBRC 15636 = ATCC 14048 = DSM 759]	ALR16037.1	47 kDa	7	3	0	9	15	12	5	3	29	7	1	1	574	0	0	3	252	234	328	0	0
molecular chaperone [Vibrio natriegens NBRC 15636 = ATCC 14048 = DSM 759]	ALR17184.1	19 kDa	0	2	3	0	0	2	5	8	7	0	4	7	0	8	9	7	0	0	0	10	11
amino acid ABC transporter substrate-binding protein [Vibrio natriegens NBRC 15636 = ATCC 14048 = DSM 759]	ALR16888.1	28 kDa	25	23	13	8	19	22	35	39	29	34	43	52	0	65	69	44	12	0	0	53	58
fructose 1,6-bisphosphatase [Vibrio natriegens NBRC 15636 = ATCC 14048 = DSM 759]	ALR16605.1	37 kDa	2	2	23	0	0	11	13	9	22	2	13	14	0	9	9	17	0	0	0	9	4
pantoate--beta-alanine ligase [Vibrio natriegens NBRC 15636 = ATCC 14048 = DSM 759]	ALR14689.1	33 kDa	3	0	3	16	0	1	0	0	0	10	0	1	12	0	1	0	12	14	16	1	5
ATP F0F1 synthase subunit alpha [Vibrio natriegens NBRC 15636 = ATCC 14048 = DSM 759]	ALR16905.1	56 kDa	376	302	184	429	342	319	393	327	188	452	365	334	1446	317	294	343	1150	978	845	265	265
hypothetical protein PN96_08370 [Vibrio natriegens NBRC 15636 = ATCC 14048 = DSM 759]	ALR16000.1	24 kDa	1	0	3	0	0	0	10	5	22	5	3	0	12	4	5	2	0	14	0	10	12
RNA methyltransferase [Vibrio natriegens NBRC 15636 = ATCC 14048 = DSM 759]	ALR17047.1	18 kDa	3	10	6	0	2	2	2	3	0	2	4	4	0	2	2	1	36	14	0	3	5
aminopeptidase B [Vibrio natriegens NBRC 15636 = ATCC 14048 = DSM 759]	ALR16372.1	46 kDa	0	9	10	6	6	12	6	16	22	21	28	25	0	25	28	31	0	14	0	35	27
CbbBc protein [Vibrio natriegens NBRC 15636 = ATCC 14048 = DSM 759]	ALR18295.1	86 kDa	0	5	3	0	0	3	5	4	43	3	1	7	0	0	0	0	0	0	0	1	0
cytochrome C [Vibrio natriegens NBRC 15636 = ATCC 14048 = DSM 759]	ALR16809.1	22 kDa	2	2	0	0	1	1	2	6	0	8	8	8	0	3	6	0	0	0	0	7	11
iron ABC transporter substrate-binding protein [Vibrio natriegens NBRC 15636 = ATCC 14048 = DSM 759]	ALR14705.1	37 kDa	26	14	16	35	47	38	27	61	0	32	74	47	12	79	125	53	36	55	16	131	153
chromosome partitioning protein ParB [Vibrio natriegens NBRC 15636 = ATCC 14048 = DSM 759]	ALR16899.1	32 kDa	0	0	16	2	1	0	1	2	43	1	9	4	72	0	0	0	96	14	141	2	1
iron-sulfur cluster assembly protein [Vibrio natriegens NBRC 15636 = ATCC 14048 = DSM 759]	ALR16377.1	12 kDa	7	5	6	11	6	3	5	3	7	11	8	5	0	4	5	2	0	0	0	8	9
ribonucleotide-diphosphate reductase subunit alpha [Vibrio natriegens NBRC 15636 = ATCC 14048 = DSM 759]	ALR15192.1	86 kDa	23	17	39	22	17	21	20	15	14	25	21	14	0	15	21	14	0	14	16	19	24
glyceraldehyde-3-phosphate dehydrogenase [Vibrio natriegens NBRC 15636 = ATCC 14048 = DSM 759]	ALR15007.1	35 kDa	793	792	911	759	727	649	843	830	967	691	889	970	442	745	795	756	611	289	438	962	894
50S ribosomal protein L25 [Vibrio natriegens NBRC 15636 = ATCC 14048 = DSM 759]	ALR17229.1	10 kDa	28	37	61	34	27	117	29	76	108	30	94	105	12	115	158	122	60	124	63	112	159
peptidylprolyl isomerase [Vibrio natriegens NBRC 15636 = ATCC 14048 = DSM 759]	ALR16102.1	69 kDa	68	47	68	33	50	63	96	76	58	74	72	80	48	60	66	58	84	28	31	80	73
phosphoglucomutase [Vibrio natriegens NBRC 15636 = ATCC 14048 = DSM 759]	ALR16172.1	59 kDa	0	6	13	4	2	8	15	10	22	10	10	15	72	7	9	16	0	28	31	18	21
malate:quinone oxidoreductase [Vibrio natriegens NBRC 15636 = ATCC 14048 = DSM 759]	ALR15644.1	59 kDa	2	1	23	0	0	8	0	0	0	0	0	0	0	0	0	0	0	0	0	0	0
elongation factor Tu [Vibrio natriegens NBRC 15636 = ATCC 14048 = DSM 759]	ALR14480.1	43 kDa	1579	1592	2358	2049	1668	1507	1541	1937	4228	1556	1586	1495	7125	1728	1519	1682	5869	4380	5944	1536	1811
guanosine-3',5'-bis(diphosphate) 3'-pyrophosphohydrolase [Vibrio natriegens NBRC 15636 = ATCC 14048 = DSM 759]	ALR16761.1	80 kDa	0	1	0	0	1	1	0	0	0	0	0	2	24	1	2	1	0	41	16	1	2
hypothetical protein PN96_04135 [Vibrio natriegens NBRC 15636 = ATCC 14048 = DSM 759]	ALR15204.1	14 kDa	19	13	13	15	21	18	38	23	22	43	25	21	24	18	20	17	36	55	0	28	26
histidine kinase [Vibrio natriegens NBRC 15636 = ATCC 14048 = DSM 759]	ALR14636.1	105 kDa	0	0	0	0	0	0	0	0	7	0	0	0	96	0	0	0	24	41	109	0	0
elongation factor Tu [Vibrio natriegens NBRC 15636 = ATCC 14048 = DSM 759]	ALR17126.1	43 kDa	1667	1816	2486	2069	1797	1710	1668	2130	4430	1581	1692	1644	7149	1894	1587	1839	5953	4504	5944	1665	1970
peptidase [Vibrio natriegens NBRC 15636 = ATCC 14048 = DSM 759]	ALR17351.1	33 kDa	0	0	0	0	0	0	1	3	0	1	2	4	0	1	0	1	0	55	16	0	1
dTDP-4-dehydrorhamnose reductase [Vibrio natriegens NBRC 15636 = ATCC 14048 = DSM 759]	ALR16698.1	33 kDa	5	6	13	9	11	13	9	8	14	12	11	12	0	14	17	16	0	0	0	12	13
phosphate transport regulator [Vibrio natriegens NBRC 15636 = ATCC 14048 = DSM 759]	ALR17271.1	26 kDa	0	5	6	0	0	4	0	0	0	1	1	4	0	0	0	0	0	0	0	0	3
energy transducer TonB [Vibrio natriegens NBRC 15636 = ATCC 14048 = DSM 759]	ALR17642.1	23 kDa	0	0	0	1	0	1	0	1	0	4	1	2	0	4	7	3	0	0	0	7	8
dihydroorotate dehydrogenase [Vibrio natriegens NBRC 15636 = ATCC 14048 = DSM 759]	ALR15482.1	37 kDa	0	6	3	0	8	7	8	10	0	10	12	16	0	3	5	1	0	0	0	12	16
hypothetical protein PN96_12475 [Vibrio natriegens NBRC 15636 = ATCC 14048 = DSM 759]	ALR16745.1	33 kDa	11	23	6	0	29	1	29	10	29	0	2	4	0	0	2	0	12	0	0	3	2
membrane protein [Vibrio natriegens NBRC 15636 = ATCC 14048 = DSM 759]	ALR16524.1	16 kDa	0	6	10	0	2	8	0	3	0	1	1	6	0	8	7	10	24	28	0	4	2
carbonic anhydrase [Vibrio natriegens NBRC 15636 = ATCC 14048 = DSM 759]	ALR17377.1	26 kDa	0	0	0	0	0	0	0	0	0	3	0	6	0	0	0	0	0	0	0	0	0
NADPH-dependent FMN reductase [Vibrio natriegens NBRC 15636 = ATCC 14048 = DSM 759]	ALR14973.1	18 kDa	0	0	0	0	1	1	0	0	0	0	0	0	0	1	1	1	0	0	0	4	11
Z-ring-associated protein [Vibrio natriegens NBRC 15636 = ATCC 14048 = DSM 759]	ALR14616.1	11 kDa	6	7	29	2	8	8	9	8	14	4	4	4	0	5	5	10	0	0	0	6	3
50S ribosomal protein L32 [Vibrio natriegens NBRC 15636 = ATCC 14048 = DSM 759]	ALR15087.1	6 kDa	128	130	58	120	112	103	118	130	65	115	94	79	60	102	112	100	36	14	16	125	122
outer membrane protein assembly factor BamC [Vibrio natriegens NBRC 15636 = ATCC 14048 = DSM 759]	ALR14901.1	38 kDa	18	28	26	1	22	12	22	18	22	15	9	12	0	9	8	8	24	28	0	11	11
hypothetical protein PN96_19985 [Vibrio natriegens NBRC 15636 = ATCC 14048 = DSM 759]	ALR18216.1	9 kDa	0	2	3	0	0	0	0	0	0	0	0	0	24	0	0	1	0	165	47	0	0
aromatic amino acid aminotransferase [Vibrio natriegens NBRC 15636 = ATCC 14048 = DSM 759]	ALR18807.1	44 kDa	0	0	6	1	0	0	0	1	0	0	0	0	0	1	0	1	0	55	16	0	0
ABC transporter substrate-binding protein [Vibrio natriegens NBRC 15636 = ATCC 14048 = DSM 759]	ALR15067.1	33 kDa	41	47	55	88	59	50	52	61	22	65	56	39	36	42	54	49	0	14	0	64	66
thiol:disulfide interchange protein [Vibrio natriegens NBRC 15636 = ATCC 14048 = DSM 759]	ALR17831.1	22 kDa	0	0	0	0	1	0	0	0	0	0	0	0	0	0	1	0	0	0	0	1	2
oligoribonuclease [Vibrio natriegens NBRC 15636 = ATCC 14048 = DSM 759]	ALR17082.1	21 kDa	0	0	0	0	0	1	0	0	0	0	2	5	0	4	6	3	0	0	0	10	10
RNA polymerase-binding transcription factor [Vibrio natriegens NBRC 15636 = ATCC 14048 = DSM 759]	ALR14694.1	17 kDa	20	35	26	18	25	34	14	33	87	18	33	22	0	18	5	16	120	110	0	23	23
histidine kinase [Vibrio natriegens NBRC 15636 = ATCC 14048 = DSM 759]	ALR14941.1	14 kDa	0	1	0	0	1	2	2	1	14	1	2	2	0	0	0	1	0	0	0	3	2
3-dehydroquinate synthase [Vibrio natriegens NBRC 15636 = ATCC 14048 = DSM 759]	ALR17149.1	40 kDa	10	6	19	2	6	12	10	3	7	4	5	6	0	1	2	5	0	14	16	5	5
pyridine nucleotide transhydrogenase [Vibrio natriegens NBRC 15636 = ATCC 14048 = DSM 759]	ALR17014.1	51 kDa	0	0	0	0	0	0	0	1	14	2	1	3	0	0	2	1	0	0	0	1	0
diguanylate cyclase [Vibrio natriegens NBRC 15636 = ATCC 14048 = DSM 759]	ALR15117.1	70 kDa	2	0	0	0	0	0	6	0	0	1	0	2	0	1	0	3	0	14	0	7	2
hypothetical protein PN96_09110 [Vibrio natriegens NBRC 15636 = ATCC 14048 = DSM 759]	ALR16133.1	42 kDa	0	1	0	1	1	1	1	0	0	1	0	1	0	1	4	1	0	0	0	8	8
ferric anguibactin-binding protein [Vibrio natriegens NBRC 15636 = ATCC 14048 = DSM 759]	ALR18831.1	30 kDa	17	11	19	16	11	32	15	23	7	15	27	23	0	13	7	14	12	14	0	24	16
DNA-directed RNA polymerase subunit alpha [Vibrio natriegens NBRC 15636 = ATCC 14048 = DSM 759]	ALR16630.1	36 kDa	161	198	184	155	191	302	178	264	202	152	220	246	131	318	275	360	252	207	235	288	268
PTS glucose transporter subunit IIBC [Vibrio natriegens NBRC 15636 = ATCC 14048 = DSM 759]	ALR15100.1	49 kDa	0	19	13	1	1	11	14	8	7	12	9	17	60	14	12	16	48	28	16	4	3
imidazoleglycerol-phosphate dehydratase [Vibrio natriegens NBRC 15636 = ATCC 14048 = DSM 759]	ALR15896.1	40 kDa	0	23	29	11	15	34	3	15	22	12	27	28	0	20	21	20	24	28	31	29	30
oligopeptide transporter ATP-binding component [Vibrio natriegens NBRC 15636 = ATCC 14048 = DSM 759]	ALR15060.1	36 kDa	2	2	0	0	0	1	10	7	0	1	0	1	0	2	1	5	0	0	0	0	0
arginine repressor [Vibrio natriegens NBRC 15636 = ATCC 14048 = DSM 759]	ALR17273.1	17 kDa	0	1	0	1	3	5	8	8	7	3	4	16	0	8	4	10	0	28	0	11	11
peptidase M32 [Vibrio natriegens NBRC 15636 = ATCC 14048 = DSM 759]	ALR15385.1	56 kDa	2	3	3	5	4	6	5	5	7	4	4	7	0	1	2	3	0	14	47	5	5
carbamoyl phosphate synthase small subunit [Vibrio natriegens NBRC 15636 = ATCC 14048 = DSM 759]	ALR16494.1	41 kDa	27	46	55	16	33	60	29	45	22	42	59	52	36	52	44	58	60	55	63	53	46
potassium transporter KefB [Vibrio natriegens NBRC 15636 = ATCC 14048 = DSM 759]	ALR17112.1	65 kDa	0	0	0	0	0	0	0	0	0	0	0	0	12	0	0	0	24	96	0	0	0
glucose-1-phosphate adenylyltransferase [Vibrio natriegens NBRC 15636 = ATCC 14048 = DSM 759]	ALR15987.1	46 kDa	0	2	3	2	8	5	1	2	7	7	4	6	0	2	4	3	0	0	0	4	3
peptidase [Vibrio natriegens NBRC 15636 = ATCC 14048 = DSM 759]	ALR16516.1	18 kDa	0	0	0	1	0	1	1	2	0	3	4	4	0	3	2	1	0	0	0	12	11
membrane protein [Vibrio natriegens NBRC 15636 = ATCC 14048 = DSM 759]	ALR15790.1	113 kDa	3	3	19	18	3	9	7	8	65	11	7	9	72	10	15	6	96	69	47	7	3
30S ribosomal protein S3 [Vibrio natriegens NBRC 15636 = ATCC 14048 = DSM 759]	ALR16649.1	26 kDa	231	205	267	206	247	201	174	141	166	224	178	133	155	115	105	126	120	399	188	61	65
deacylase [Vibrio natriegens NBRC 15636 = ATCC 14048 = DSM 759]	ALR16313.1	39 kDa	0	2	0	0	1	5	0	1	0	0	0	0	0	0	0	0	0	0	0	0	0
DL-methionine transporter ATP-binding subunit [Vibrio natriegens NBRC 15636 = ATCC 14048 = DSM 759]	ALR16277.1	38 kDa	7	7	6	0	13	10	7	8	0	5	8	9	0	13	12	16	0	0	0	10	7
aminoacyl-histidine dipeptidase [Vibrio natriegens NBRC 15636 = ATCC 14048 = DSM 759]	ALR16311.1	53 kDa	0	2	6	0	8	18	4	9	14	0	2	24	0	29	24	31	0	0	0	30	19
glycogen synthase [Vibrio natriegens NBRC 15636 = ATCC 14048 = DSM 759]	ALR15986.1	55 kDa	7	14	3	4	13	3	5	4	7	3	0	0	0	0	0	0	24	0	16	0	0
acetylornithine deacetylase [Vibrio natriegens NBRC 15636 = ATCC 14048 = DSM 759]	ALR17135.1	42 kDa	1	2	6	0	0	11	2	3	22	0	1	7	323	11	5	19	168	14	156	10	10
30S ribosomal protein S20 [Vibrio natriegens NBRC 15636 = ATCC 14048 = DSM 759]	ALR16442.1	10 kDa	75	55	129	90	79	64	31	33	79	38	46	32	24	45	35	34	72	165	0	26	11
16S rRNA methyltransferase [Vibrio natriegens NBRC 15636 = ATCC 14048 = DSM 759]	ALR14599.1	27 kDa	8	10	6	5	8	6	13	12	0	7	5	1	0	6	8	5	0	0	0	7	5
peptidyl-prolyl cis-trans isomerase [Vibrio natriegens NBRC 15636 = ATCC 14048 = DSM 759]	ALR14824.1	20 kDa	0	2	3	2	1	3	4	12	0	7	7	7	0	4	8	3	0	0	0	9	8
lactate dehydrogenase [Vibrio natriegens NBRC 15636 = ATCC 14048 = DSM 759]	ALR18265.1	64 kDa	0	0	0	0	0	0	0	0	7	0	0	0	36	0	0	0	60	0	31	0	0
23S rRNA pseudouridylate synthase [Vibrio natriegens NBRC 15636 = ATCC 14048 = DSM 759]	ALR16417.1	37 kDa	0	2	0	0	0	0	1	1	0	5	2	1	0	0	0	0	0	0	0	4	5
enolase [Vibrio natriegens NBRC 15636 = ATCC 14048 = DSM 759]	ALR14641.1	46 kDa	902	718	441	1167	775	703	909	873	447	630	571	828	1076	846	869	763	180	165	250	873	1076
5'-methylthioadenosine nucleosidase [Vibrio natriegens NBRC 15636 = ATCC 14048 = DSM 759]	ALR16487.1	25 kDa	5	4	13	2	3	0	2	1	7	4	4	4	0	3	3	2	0	0	0	3	2
molybdopterin-synthase adenylyltransferase [Vibrio natriegens NBRC 15636 = ATCC 14048 = DSM 759]	ALR17296.1	28 kDa	5	2	0	2	10	6	5	7	0	5	2	1	0	2	1	1	0	0	0	2	5
Met repressor [Vibrio natriegens NBRC 15636 = ATCC 14048 = DSM 759]	ALR17129.1	12 kDa	0	2	0	0	1	6	2	9	0	1	2	3	0	9	6	6	0	14	0	8	8
Clp protease ClpP [Vibrio natriegens NBRC 15636 = ATCC 14048 = DSM 759]	ALR16106.1	23 kDa	12	17	6	11	34	30	20	21	0	10	22	19	0	37	39	51	0	14	47	57	58
acyl-phosphate glycerol 3-phosphate acyltransferase [Vibrio natriegens NBRC 15636 = ATCC 14048 = DSM 759]	ALR18427.1	104 kDa	0	1	0	0	0	0	0	0	0	0	0	0	12	0	0	0	12	41	0	0	0
porphobilinogen deaminase [Vibrio natriegens NBRC 15636 = ATCC 14048 = DSM 759]	ALR16975.1	34 kDa	0	0	0	0	0	0	1	0	0	1	7	5	0	6	4	3	0	0	0	7	5
transcription termination factor Rho [Vibrio natriegens NBRC 15636 = ATCC 14048 = DSM 759]	ALR16966.1	47 kDa	69	54	48	109	61	34	72	48	22	127	92	54	12	37	57	34	0	28	0	84	69
cell envelope biogenesis protein AsmA [Vibrio natriegens NBRC 15636 = ATCC 14048 = DSM 759]	ALR15080.1	75 kDa	0	1	0	0	0	1	1	0	0	0	1	6	0	2	1	4	0	14	0	7	2
XRE family transcriptional regulator [Vibrio natriegens NBRC 15636 = ATCC 14048 = DSM 759]	ALR14502.1	57 kDa	0	0	0	0	0	0	0	0	0	0	0	1	36	0	1	0	0	0	0	0	0
DNA-directed RNA polymerase subunit beta [Vibrio natriegens NBRC 15636 = ATCC 14048 = DSM 759]	ALR14487.1	150 kDa	429	383	435	323	421	443	443	352	440	493	534	471	120	457	440	558	228	152	63	537	441
thiazole synthase [Vibrio natriegens NBRC 15636 = ATCC 14048 = DSM 759]	ALR16946.1	27 kDa	8	9	19	24	36	24	21	16	14	43	37	14	0	19	20	14	0	0	0	25	25
phenylalanine--tRNA ligase alpha subunit [Vibrio natriegens NBRC 15636 = ATCC 14048 = DSM 759]	ALR15774.1	37 kDa	34	23	32	25	81	52	24	34	29	54	78	87	96	68	70	69	84	0	63	92	89
UTP--glucose-1-phosphate uridylyltransferase [Vibrio natriegens NBRC 15636 = ATCC 14048 = DSM 759]	ALR16704.1	33 kDa	0	0	0	0	0	0	2	4	0	7	1	3	0	0	0	1	12	0	0	1	0
L-arabinose transporter ATP-binding protein [Vibrio natriegens NBRC 15636 = ATCC 14048 = DSM 759]	ALR17499.1	56 kDa	0	0	0	0	0	0	0	0	0	0	0	0	0	0	0	0	12	69	0	0	0
membrane protein [Vibrio natriegens NBRC 15636 = ATCC 14048 = DSM 759]	ALR16366.1	22 kDa	23	34	71	15	32	38	30	32	101	35	40	38	155	32	33	28	108	110	156	34	26
GTPase [Vibrio natriegens NBRC 15636 = ATCC 14048 = DSM 759]	ALR18193.1	36 kDa	3	1	0	7	3	4	5	7	36	6	9	8	0	8	8	5	0	41	16	9	9
3-oxoacyl-ACP synthase [Vibrio natriegens NBRC 15636 = ATCC 14048 = DSM 759]	ALR15092.1	43 kDa	104	106	93	101	173	138	132	70	94	54	46	113	60	102	90	105	60	124	125	58	72
30S ribosomal protein S17 [Vibrio natriegens NBRC 15636 = ATCC 14048 = DSM 759]	ALR16646.1	10 kDa	26	29	0	132	18	14	16	20	0	13	11	9	0	10	11	11	0	14	0	10	10
stationary phase/starvation inducible regulatory protein CspD [Vibrio natriegens NBRC 15636 = ATCC 14048 = DSM 759]	ALR15997.1	8 kDa	0	0	0	1	0	0	0	0	0	7	10	1	0	1	1	0	0	0	0	11	11
MSHA biogenesis protein MshI [Vibrio natriegens NBRC 15636 = ATCC 14048 = DSM 759]	ALR14514.1	54 kDa	0	0	0	0	0	0	0	0	7	0	1	0	0	0	0	0	12	55	0	0	0
cell division protein FtsY [Vibrio natriegens NBRC 15636 = ATCC 14048 = DSM 759]	ALR17001.1	44 kDa	0	2	3	0	0	1	5	8	7	5	14	15	0	12	18	9	0	0	0	32	34
peptidase C69 [Vibrio natriegens NBRC 15636 = ATCC 14048 = DSM 759]	ALR17625.1	49 kDa	0	0	0	0	0	0	1	0	0	0	0	0	0	0	0	0	12	0	0	0	2
lipoprotein [Vibrio natriegens NBRC 15636 = ATCC 14048 = DSM 759]	ALR15953.1	19 kDa	27	16	23	11	17	27	19	15	22	12	8	14	84	24	11	29	60	55	78	4	0
hypothetical protein PN96_03045 [Vibrio natriegens NBRC 15636 = ATCC 14048 = DSM 759]	ALR15010.1	11 kDa	5	3	0	8	5	2	7	6	0	7	3	2	0	3	2	2	0	0	0	2	5
proline--tRNA ligase [Vibrio natriegens NBRC 15636 = ATCC 14048 = DSM 759]	ALR14843.1	63 kDa	39	59	90	2	53	51	77	83	72	55	66	67	143	73	74	88	168	69	16	74	69
S-adenosylmethionine tRNA ribosyltransferase [Vibrio natriegens NBRC 15636 = ATCC 14048 = DSM 759]	ALR16387.1	39 kDa	9	4	3	8	8	7	8	5	0	4	7	9	0	9	9	9	0	14	16	11	13
protease 2 [Vibrio natriegens NBRC 15636 = ATCC 14048 = DSM 759]	ALR17645.1	82 kDa	2	4	13	0	4	4	2	5	14	0	1	3	0	1	0	1	0	0	0	2	2
hypothetical protein PN96_02440 [Vibrio natriegens NBRC 15636 = ATCC 14048 = DSM 759]	ALR14891.1	43 kDa	9	4	10	12	9	5	14	7	14	19	9	6	24	7	10	5	0	14	0	7	6
hypothetical protein PN96_20780 [Vibrio natriegens NBRC 15636 = ATCC 14048 = DSM 759]	ALR18366.1	20 kDa	2	14	29	9	3	19	8	22	7	9	14	16	12	32	26	27	0	0	0	26	29
nucleoid-associated protein NdpA [Vibrio natriegens NBRC 15636 = ATCC 14048 = DSM 759]	ALR15027.1	38 kDa	1	1	0	0	6	8	3	7	7	5	14	11	0	12	14	10	0	0	0	16	13
UTP--glucose-1-phosphate uridylyltransferase [Vibrio natriegens NBRC 15636 = ATCC 14048 = DSM 759]	ALR14510.1	32 kDa	0	1	0	0	0	0	2	3	0	0	0	0	0	1	2	2	0	0	0	1	1
hypothetical protein PN96_08600 [Vibrio natriegens NBRC 15636 = ATCC 14048 = DSM 759]	ALR16045.1	44 kDa	5	2	10	11	5	1	5	6	0	6	5	6	0	4	2	2	0	0	0	7	6
4-alpha-glucanotransferase [Vibrio natriegens NBRC 15636 = ATCC 14048 = DSM 759]	ALR17421.1	82 kDa	0	1	3	0	0	0	0	0	0	0	0	0	48	0	2	0	0	0	0	1	2
asparagine synthetase B [Vibrio natriegens NBRC 15636 = ATCC 14048 = DSM 759]	ALR16184.1	62 kDa	61	100	126	90	78	181	64	78	65	82	85	159	36	113	121	127	48	41	47	90	77
transcriptional regulator MalT [Vibrio natriegens NBRC 15636 = ATCC 14048 = DSM 759]	ALR17423.1	104 kDa	5	5	0	6	0	3	3	0	0	3	0	1	0	0	0	0	12	0	31	0	0
4-hydroxythreonine-4-phosphate dehydrogenase [Vibrio natriegens NBRC 15636 = ATCC 14048 = DSM 759]	ALR17272.1	36 kDa	5	0	0	4	0	0	2	1	0	14	6	2	0	0	0	0	0	0	0	4	3
glutaredoxin [Vibrio natriegens NBRC 15636 = ATCC 14048 = DSM 759]	ALR15822.1	10 kDa	0	8	3	1	3	17	2	7	0	5	4	11	0	19	16	21	0	0	0	13	18
hypothetical protein PN96_14430 [Vibrio natriegens NBRC 15636 = ATCC 14048 = DSM 759]	ALR17076.1	16 kDa	0	0	0	6	1	1	0	7	0	7	6	7	0	11	17	6	0	28	0	5	12
hypothetical protein PN96_03825 [Vibrio natriegens NBRC 15636 = ATCC 14048 = DSM 759]	ALR15151.1	87 kDa	0	0	0	0	0	0	0	0	0	0	0	0	48	0	0	0	0	0	0	0	0
RND transporter [Vibrio natriegens NBRC 15636 = ATCC 14048 = DSM 759]	ALR17880.1	113 kDa	0	0	0	0	0	0	0	0	0	0	0	0	24	0	0	0	0	0	0	0	0
histidine kinase [Vibrio natriegens NBRC 15636 = ATCC 14048 = DSM 759]	ALR15208.1	51 kDa	0	0	6	0	0	0	0	0	7	0	0	0	108	0	0	0	48	14	125	0	0
CTP synthetase [Vibrio natriegens NBRC 15636 = ATCC 14048 = DSM 759]	ALR14640.1	60 kDa	26	36	45	11	50	43	45	39	22	37	53	51	12	33	26	42	24	14	0	44	38
cytochrome o ubiquinol oxidase subunit I [Vibrio natriegens NBRC 15636 = ATCC 14048 = DSM 759]	ALR18481.1	76 kDa	0	3	3	0	4	13	2	4	0	26	28	26	0	24	23	14	0	14	16	22	11
hypothetical protein PN96_02230 [Vibrio natriegens NBRC 15636 = ATCC 14048 = DSM 759]	ALR14850.1	39 kDa	0	0	0	1	0	5	0	1	0	8	4	6	0	5	7	8	0	0	0	5	5
glutathione S-transferase [Vibrio natriegens NBRC 15636 = ATCC 14048 = DSM 759]	ALR18406.1	23 kDa	0	0	0	0	0	0	0	1	0	0	1	1	0	1	1	1	0	0	0	1	2
malate dehydrogenase [Vibrio natriegens NBRC 15636 = ATCC 14048 = DSM 759]	ALR16597.1	32 kDa	18	30	64	16	20	30	38	52	137	32	52	52	12	46	51	50	0	41	16	56	54
ribosome maturation protein RimP [Vibrio natriegens NBRC 15636 = ATCC 14048 = DSM 759]	ALR14737.1	17 kDa	7	4	13	11	7	5	5	5	14	10	10	9	0	11	11	8	0	0	0	10	8
peptidase [Vibrio natriegens NBRC 15636 = ATCC 14048 = DSM 759]	ALR18783.1	34 kDa	0	0	3	0	1	0	2	1	0	1	1	0	0	0	0	0	0	0	0	9	5
3-deoxy-manno-octulosonate cytidylyltransferase [Vibrio natriegens NBRC 15636 = ATCC 14048 = DSM 759]	ALR16024.1	28 kDa	1	0	10	5	2	1	1	1	0	0	1	6	0	6	5	0	0	28	16	3	0
ATP synthase F0F1 subunit epsilon [Vibrio natriegens NBRC 15636 = ATCC 14048 = DSM 759]	ALR16908.1	15 kDa	23	32	10	18	32	29	49	34	7	34	29	32	60	29	25	29	12	28	16	26	25
phosphoribosylaminoimidazole-succinocarboxamide synthase [Vibrio natriegens NBRC 15636 = ATCC 14048 = DSM 759]	ALR15797.1	41 kDa	35	48	26	31	74	49	51	48	51	45	38	39	108	26	22	26	36	193	266	23	24
phage-shock protein [Vibrio natriegens NBRC 15636 = ATCC 14048 = DSM 759]	ALR15868.1	25 kDa	0	0	6	0	0	1	5	0	0	0	2	0	0	0	0	0	0	0	0	12	11
copper-binding protein [Vibrio natriegens NBRC 15636 = ATCC 14048 = DSM 759]	ALR18729.1	21 kDa	0	0	3	0	0	3	10	1	7	2	1	26	0	15	19	3	0	0	0	13	6
pilus assembly protein TadC [Vibrio natriegens NBRC 15636 = ATCC 14048 = DSM 759]	ALR14780.1	35 kDa	0	0	0	0	1	2	0	0	0	0	0	0	0	0	0	0	0	0	0	0	0
ABC transporter ATP-binding protein [Vibrio natriegens NBRC 15636 = ATCC 14048 = DSM 759]	ALR16857.1	64 kDa	0	0	0	0	0	0	8	9	14	3	1	7	24	0	1	0	12	41	0	5	4
hydrolase [Vibrio natriegens NBRC 15636 = ATCC 14048 = DSM 759]	ALR14805.1	70 kDa	0	0	0	0	0	0	2	1	7	0	0	0	0	0	0	0	0	0	0	0	1
lipoprotein [Vibrio natriegens NBRC 15636 = ATCC 14048 = DSM 759]	ALR16559.1	38 kDa	0	1	0	0	4	4	3	6	0	7	6	6	0	7	5	5	12	0	0	7	7
pyruvate kinase [Vibrio natriegens NBRC 15636 = ATCC 14048 = DSM 759]	ALR16570.1	50 kDa	118	270	506	120	219	254	207	238	779	253	268	317	980	264	226	263	862	620	751	284	243
hemolysin D [Vibrio natriegens NBRC 15636 = ATCC 14048 = DSM 759]	ALR15932.1	40 kDa	3	2	0	13	1	25	3	2	43	3	10	14	0	20	19	14	0	41	156	15	15
glutamyl-tRNA amidotransferase [Vibrio natriegens NBRC 15636 = ATCC 14048 = DSM 759]	ALR16551.1	16 kDa	37	25	10	98	102	38	46	42	22	77	116	42	12	43	47	40	36	0	0	36	40
uroporphyrin-III methyltransferase [Vibrio natriegens NBRC 15636 = ATCC 14048 = DSM 759]	ALR16973.1	45 kDa	62	26	55	5	82	35	105	41	58	32	36	59	108	30	39	42	108	124	109	49	31
elongation factor 4 [Vibrio natriegens NBRC 15636 = ATCC 14048 = DSM 759]	ALR14629.1	66 kDa	8	8	3	4	2	12	8	5	7	4	6	11	0	11	15	17	0	0	0	12	8
protein disaggregation chaperone [Vibrio natriegens NBRC 15636 = ATCC 14048 = DSM 759]	ALR16415.1	96 kDa	62	62	61	60	53	129	57	77	65	46	46	55	36	106	98	122	84	83	47	70	41
carbon storage regulator [Vibrio natriegens NBRC 15636 = ATCC 14048 = DSM 759]	ALR14656.1	7 kDa	23	86	48	47	78	67	55	85	22	43	58	58	0	67	67	62	0	0	16	56	63
ligand-gated channel protein [Vibrio natriegens NBRC 15636 = ATCC 14048 = DSM 759]	ALR17441.1	75 kDa	0	0	0	0	0	0	0	2	0	1	1	0	0	0	1	0	0	0	0	1	0
aminotransferase [Vibrio natriegens NBRC 15636 = ATCC 14048 = DSM 759]	ALR16097.1	45 kDa	4	2	13	0	1	0	3	2	7	1	1	0	0	0	0	0	0	28	16	1	0
cystathionine gamma-synthase [Vibrio natriegens NBRC 15636 = ATCC 14048 = DSM 759]	ALR17188.1	44 kDa	0	0	0	0	0	0	0	0	0	0	0	0	0	0	0	0	12	96	0	0	0
transcriptional regulator [Vibrio natriegens NBRC 15636 = ATCC 14048 = DSM 759]	ALR16190.1	33 kDa	2	4	6	2	5	1	6	4	0	14	7	6	0	1	4	2	0	0	16	7	10
3-oxoacyl-ACP synthase [Vibrio natriegens NBRC 15636 = ATCC 14048 = DSM 759]	ALR15089.1	34 kDa	1	0	0	2	6	10	3	5	0	5	7	10	0	4	4	8	0	0	0	3	2
cytochrome Cbb3 [Vibrio natriegens NBRC 15636 = ATCC 14048 = DSM 759]	ALR15506.1	35 kDa	8	4	6	15	12	8	12	22	0	29	34	24	0	19	25	13	0	14	16	23	29
type II citrate synthase [Vibrio natriegens NBRC 15636 = ATCC 14048 = DSM 759]	ALR16169.1	48 kDa	13	26	61	26	24	44	42	45	36	47	59	68	12	79	76	77	24	0	0	75	69
phosphoribosylaminoimidazole synthetase [Vibrio natriegens NBRC 15636 = ATCC 14048 = DSM 759]	ALR14888.1	37 kDa	72	113	116	44	90	78	85	94	137	81	98	94	143	46	51	52	60	110	0	55	67
2-methylisocitrate lyase [Vibrio natriegens NBRC 15636 = ATCC 14048 = DSM 759]	ALR15433.1	33 kDa	0	0	0	1	0	1	0	1	0	4	2	1	0	1	2	6	0	0	0	4	3
glutamate decarboxylase [Vibrio natriegens NBRC 15636 = ATCC 14048 = DSM 759]	ALR15819.1	61 kDa	0	0	0	0	4	1	2	4	0	3	4	6	0	2	3	3	0	0	16	4	5
2OG-Fe(II) oxygenase [Vibrio natriegens NBRC 15636 = ATCC 14048 = DSM 759]	ALR18346.1	32 kDa	0	0	0	0	0	1	0	3	0	0	6	0	0	1	8	1	0	0	0	11	14
gamma-glutamyl phosphate reductase [Vibrio natriegens NBRC 15636 = ATCC 14048 = DSM 759]	ALR16305.1	45 kDa	12	14	0	20	23	16	22	16	7	31	11	16	0	11	11	8	36	28	0	18	18
isoleucine--tRNA ligase [Vibrio natriegens NBRC 15636 = ATCC 14048 = DSM 759]	ALR16439.1	106 kDa	46	73	81	28	60	82	57	76	130	79	93	98	108	70	66	56	84	124	63	68	64
amino acid transporter [Vibrio natriegens NBRC 15636 = ATCC 14048 = DSM 759]	ALR16014.1	28 kDa	4	4	0	6	0	0	5	0	0	7	0	0	0	0	0	0	0	0	0	1	1
methionyl-tRNA formyltransferase [Vibrio natriegens NBRC 15636 = ATCC 14048 = DSM 759]	ALR16929.1	34 kDa	6	7	6	3	4	7	7	8	0	7	7	2	24	1	1	11	0	0	0	6	5
hypothetical protein PN96_00455 [Vibrio natriegens NBRC 15636 = ATCC 14048 = DSM 759]	ALR14542.1	21 kDa	5	8	3	0	0	1	11	4	29	0	0	1	0	1	1	1	0	0	0	1	2
methyltryptophan oxidase [Vibrio natriegens NBRC 15636 = ATCC 14048 = DSM 759]	ALR18743.1	41 kDa	2	1	0	1	2	1	2	1	0	2	3	9	0	6	9	7	0	0	0	18	17
NAD-dependent DNA ligase LigA [Vibrio natriegens NBRC 15636 = ATCC 14048 = DSM 759]	ALR16207.1	74 kDa	0	3	29	0	8	12	7	19	14	4	16	18	24	16	14	19	24	41	0	17	19
50S ribosomal protein L13 [Vibrio natriegens NBRC 15636 = ATCC 14048 = DSM 759]	ALR16522.1	16 kDa	303	315	97	263	267	341	260	253	101	244	236	232	0	297	280	314	72	152	16	253	230
preprotein translocase subunit SecA [Vibrio natriegens NBRC 15636 = ATCC 14048 = DSM 759]	ALR16497.1	103 kDa	18	39	42	13	13	40	38	42	29	15	32	46	12	61	54	66	0	28	16	45	49
NAD(P) transhydrogenase subunit alpha [Vibrio natriegens NBRC 15636 = ATCC 14048 = DSM 759]	ALR18319.1	55 kDa	70	59	61	81	71	84	59	58	65	90	74	69	36	85	94	72	24	1157	250	69	66
poly(A) polymerase [Vibrio natriegens NBRC 15636 = ATCC 14048 = DSM 759]	ALR14692.1	53 kDa	2	2	0	7	6	0	4	7	0	10	7	8	0	8	11	5	0	0	0	7	6
hypothetical protein PN96_05775 [Vibrio natriegens NBRC 15636 = ATCC 14048 = DSM 759]	ALR15514.1	24 kDa	0	0	3	0	0	0	0	3	14	1	1	1	0	0	0	0	0	0	0	0	2
DNA polymerase I [Vibrio natriegens NBRC 15636 = ATCC 14048 = DSM 759]	ALR16811.1	103 kDa	2	6	23	1	8	3	10	8	130	13	8	8	1626	9	14	14	347	303	282	15	25
transcription antiterminator NusG [Vibrio natriegens NBRC 15636 = ATCC 14048 = DSM 759]	ALR14482.1	21 kDa	31	26	45	48	35	31	37	41	14	48	40	42	0	37	38	36	0	0	0	48	47
tryptophan synthase subunit beta [Vibrio natriegens NBRC 15636 = ATCC 14048 = DSM 759]	ALR18657.1	44 kDa	0	1	0	0	0	0	0	0	0	0	1	1	0	0	0	0	0	0	0	1	3
GTP-binding protein Der [Vibrio natriegens NBRC 15636 = ATCC 14048 = DSM 759]	ALR16364.1	56 kDa	0	5	0	0	4	3	0	0	0	3	1	0	0	0	0	0	12	0	0	2	2
hypothetical protein PN96_00830 [Vibrio natriegens NBRC 15636 = ATCC 14048 = DSM 759]	ALR14594.1	26 kDa	0	1	3	0	0	1	2	5	0	0	0	0	0	4	2	4	0	14	0	4	5
cytochrome d terminal oxidase subunit 1 [Vibrio natriegens NBRC 15636 = ATCC 14048 = DSM 759]	ALR15962.1	59 kDa	9	2	0	0	0	1	0	1	0	0	0	1	0	0	0	0	0	0	0	0	0
thymidylate synthase [Vibrio natriegens NBRC 15636 = ATCC 14048 = DSM 759]	ALR16446.1	33 kDa	1	1	3	0	4	7	7	6	0	2	6	12	0	5	3	11	0	0	0	5	4
indole-3-glycerol phosphate synthase [Vibrio natriegens NBRC 15636 = ATCC 14048 = DSM 759]	ALR15168.1	52 kDa	1	2	0	8	1	3	0	6	14	9	3	8	24	6	7	12	0	0	31	6	7
hydroxyethylthiazole kinase [Vibrio natriegens NBRC 15636 = ATCC 14048 = DSM 759]	ALR17619.1	28 kDa	2	2	16	8	6	1	5	6	0	4	7	6	0	2	3	0	0	0	0	6	6
hypothetical protein PN96_02190 [Vibrio natriegens NBRC 15636 = ATCC 14048 = DSM 759]	ALR14842.1	7 kDa	6	6	3	8	7	11	7	10	0	11	9	10	0	12	11	10	0	0	0	10	8
stationary phase survival protein SurE [Vibrio natriegens NBRC 15636 = ATCC 14048 = DSM 759]	ALR14646.1	28 kDa	1	0	0	2	0	0	2	5	0	4	1	0	0	0	0	0	0	14	0	0	4
N-acetylglucosamine kinase [Vibrio natriegens NBRC 15636 = ATCC 14048 = DSM 759]	ALR15546.1	32 kDa	0	0	0	0	0	0	0	0	0	0	0	2	84	0	0	0	24	55	0	1	3
seryl-tRNA synthetase [Vibrio natriegens NBRC 15636 = ATCC 14048 = DSM 759]	ALR15920.1	49 kDa	35	51	39	29	45	50	61	61	36	71	69	76	12	74	78	71	0	28	0	91	64
multifunctional aminopeptidase A [Vibrio natriegens NBRC 15636 = ATCC 14048 = DSM 759]	ALR14573.1	55 kDa	21	35	29	32	47	22	36	47	29	30	29	29	0	27	28	19	0	41	16	41	36
O-acetylhomoserine aminocarboxypropyltransferase [Vibrio natriegens NBRC 15636 = ATCC 14048 = DSM 759]	ALR16349.1	46 kDa	2	1	0	2	1	1	5	3	7	4	9	4	0	6	8	3	0	0	0	7	15
guanosine 5'-monophosphate oxidoreductase [Vibrio natriegens NBRC 15636 = ATCC 14048 = DSM 759]	ALR17903.1	37 kDa	5	8	10	8	7	10	9	11	0	13	13	19	0	27	19	32	0	14	0	28	22
ATP F0F1 synthase subunit B [Vibrio natriegens NBRC 15636 = ATCC 14048 = DSM 759]	ALR16903.1	18 kDa	59	92	39	76	77	68	78	113	115	116	103	68	96	60	59	52	204	69	78	66	60
50S ribosomal protein L7/L12 [Vibrio natriegens NBRC 15636 = ATCC 14048 = DSM 759]	ALR14486.1	12 kDa	689	689	554	502	598	655	592	594	115	512	567	614	48	812	859	615	48	96	31	710	717
UDP-3-O-(3-hydroxymyristoyl) glucosamine N-acyltransferase [Vibrio natriegens NBRC 15636 = ATCC 14048 = DSM 759]	ALR14865.1	36 kDa	2	7	0	12	7	8	7	7	0	23	17	12	0	11	8	9	0	0	0	10	10
thiosulfate sulfurtransferase [Vibrio natriegens NBRC 15636 = ATCC 14048 = DSM 759]	ALR17892.1	30 kDa	0	0	0	0	9	11	10	6	0	27	25	11	0	22	21	22	0	0	0	30	29
tryptophanyl-tRNA synthetase [Vibrio natriegens NBRC 15636 = ATCC 14048 = DSM 759]	ALR17100.1	38 kDa	41	43	74	8	45	44	63	60	58	49	52	50	60	57	51	49	48	41	47	52	56
NADPH-flavin oxidoreductase [Vibrio natriegens NBRC 15636 = ATCC 14048 = DSM 759]	ALR17411.1	26 kDa	9	7	3	4	5	5	6	9	0	1	0	1	0	4	5	5	0	0	0	4	7
condesin subunit E [Vibrio natriegens NBRC 15636 = ATCC 14048 = DSM 759]	ALR15976.1	27 kDa	18	0	0	8	1	0	9	0	0	8	1	0	0	0	0	0	0	0	0	0	0
maltose/maltodextrin transporter ATP-binding protein [Vibrio natriegens NBRC 15636 = ATCC 14048 = DSM 759]	ALR18933.1	41 kDa	0	5	6	0	4	1	1	2	22	0	1	1	0	1	4	0	0	14	16	3	9
inosine-5-monophosphate dehydrogenase [Vibrio natriegens NBRC 15636 = ATCC 14048 = DSM 759]	ALR16360.1	52 kDa	58	62	52	37	65	62	42	56	14	57	57	52	24	49	51	42	0	41	47	44	58
transcriptional regulator [Vibrio natriegens NBRC 15636 = ATCC 14048 = DSM 759]	ALR15228.1	58 kDa	0	0	0	0	0	0	0	0	0	0	0	0	60	0	0	0	0	41	16	0	0
UDP-galactopyranose mutase [Vibrio natriegens NBRC 15636 = ATCC 14048 = DSM 759]	ALR16727.1	43 kDa	16	8	10	6	9	11	6	10	7	7	4	4	0	6	13	17	0	0	0	9	14
hypothetical protein PN96_11760 [Vibrio natriegens NBRC 15636 = ATCC 14048 = DSM 759]	ALR16608.1	140 kDa	0	0	0	0	0	0	0	0	7	0	0	0	0	0	1	1	0	0	0	7	7
adenosine deaminase [Vibrio natriegens NBRC 15636 = ATCC 14048 = DSM 759]	ALR16803.1	36 kDa	0	0	3	0	1	0	1	1	22	1	4	4	0	0	1	2	0	0	0	4	5
tRNA uridine 5-carboxymethylaminomethyl modification protein [Vibrio natriegens NBRC 15636 = ATCC 14048 = DSM 759]	ALR16896.1	70 kDa	4	10	16	0	7	12	13	12	22	8	8	21	0	19	21	22	0	14	16	34	29
flagellin [Vibrio natriegens NBRC 15636 = ATCC 14048 = DSM 759]	ALR16213.1	41 kDa	0	0	0	0	0	0	4	1	0	4	1	0	0	0	0	0	0	28	0	2	2
dihydrodipicolinate synthase [Vibrio natriegens NBRC 15636 = ATCC 14048 = DSM 759]	ALR14900.1	32 kDa	120	105	132	89	114	112	96	90	65	96	90	93	179	86	81	70	84	110	78	83	92
hypoxanthine phosphoribosyltransferase [Vibrio natriegens NBRC 15636 = ATCC 14048 = DSM 759]	ALR14686.1	20 kDa	4	1	3	0	1	0	5	2	0	2	1	1	0	3	2	4	0	0	0	2	0
cytochrome b562 family protein [Vibrio natriegens NBRC 15636 = ATCC 14048 = DSM 759]	ALR18827.1	14 kDa	7	13	29	14	11	16	9	30	0	8	17	23	24	24	23	17	0	0	0	20	26
chemotaxis protein CheY [Vibrio natriegens NBRC 15636 = ATCC 14048 = DSM 759]	ALR17533.1	47 kDa	0	11	0	0	0	8	0	3	14	0	0	0	538	0	0	1	156	0	16	0	0
phosphoribosylaminoimidazolecarboxamide formyltransferase [Vibrio natriegens NBRC 15636 = ATCC 14048 = DSM 759]	ALR14499.1	57 kDa	93	87	110	90	89	130	101	147	137	102	155	166	0	125	109	122	0	55	0	179	157
SsrA-binding protein [Vibrio natriegens NBRC 15636 = ATCC 14048 = DSM 759]	ALR16334.1	18 kDa	27	17	0	33	42	42	16	42	447	1	2	5	1865	72	56	50	1485	179	516	5	21
purine nucleoside phosphorylase [Vibrio natriegens NBRC 15636 = ATCC 14048 = DSM 759]	ALR17355.1	26 kDa	0	0	0	0	0	0	0	0	0	0	1	3	0	1	2	1	0	0	0	4	2
Zn-dependent protease [Vibrio natriegens NBRC 15636 = ATCC 14048 = DSM 759]	ALR18353.1	29 kDa	0	4	10	0	0	0	0	1	0	1	0	1	0	0	0	0	0	0	0	0	1
16S rRNA methyltransferase [Vibrio natriegens NBRC 15636 = ATCC 14048 = DSM 759]	ALR16510.1	35 kDa	0	0	0	0	0	0	0	1	0	0	0	1	12	1	2	2	0	0	31	2	2
membrane protein insertase [Vibrio natriegens NBRC 15636 = ATCC 14048 = DSM 759]	ALR16893.1	61 kDa	12	9	13	5	9	18	8	12	29	18	15	24	36	13	20	25	72	0	47	11	14
transcriptional regulator [Vibrio natriegens NBRC 15636 = ATCC 14048 = DSM 759]	ALR16369.1	35 kDa	0	1	6	0	4	5	2	9	22	2	9	8	0	7	10	9	0	0	0	12	11
preprotein translocase subunit SecF [Vibrio natriegens NBRC 15636 = ATCC 14048 = DSM 759]	ALR16383.1	34 kDa	11	8	16	11	9	8	10	5	29	6	4	4	0	1	2	1	24	41	0	4	1
hypothetical protein PN96_12290 [Vibrio natriegens NBRC 15636 = ATCC 14048 = DSM 759]	ALR16709.1	39 kDa	0	0	0	0	0	3	0	1	0	2	1	2	0	1	0	1	0	0	0	0	0
adenylylsulfate kinase [Vibrio natriegens NBRC 15636 = ATCC 14048 = DSM 759]	ALR16617.1	23 kDa	10	11	32	11	20	22	16	17	0	9	16	20	0	26	25	21	0	0	0	19	20
TIR domain protein [Vibrio natriegens NBRC 15636 = ATCC 14048 = DSM 759]	ALR16073.1	25 kDa	0	0	3	0	0	3	4	3	0	4	11	11	0	6	9	8	0	0	0	16	17
hypothetical protein PN96_09190 [Vibrio natriegens NBRC 15636 = ATCC 14048 = DSM 759]	ALR16147.1	25 kDa	5	1	3	0	0	4	2	3	7	0	1	0	0	0	0	1	0	0	0	2	1
UDP pyrophosphate synthase [Vibrio natriegens NBRC 15636 = ATCC 14048 = DSM 759]	ALR14860.1	28 kDa	2	0	0	0	1	1	3	3	0	0	0	0	108	0	0	0	24	41	0	0	0
aspartate kinase [Vibrio natriegens NBRC 15636 = ATCC 14048 = DSM 759]	ALR14655.1	43 kDa	3	2	0	2	2	5	4	6	0	1	2	6	12	0	0	0	0	0	0	0	0
leucine--tRNA ligase [Vibrio natriegens NBRC 15636 = ATCC 14048 = DSM 759]	ALR16260.1	97 kDa	28	37	64	34	39	49	53	68	51	39	55	54	96	53	60	54	120	28	47	53	51
xanthine-guanine phosphoribosyltransferase [Vibrio natriegens NBRC 15636 = ATCC 14048 = DSM 759]	ALR16309.1	18 kDa	11	12	19	11	12	8	20	18	0	23	30	24	0	14	16	7	0	0	0	23	27
ligand-gated channel [Vibrio natriegens NBRC 15636 = ATCC 14048 = DSM 759]	ALR17496.1	79 kDa	27	43	77	60	44	61	83	81	22	159	157	131	24	149	163	115	48	14	47	214	178
hypothetical protein PN96_06880 [Vibrio natriegens NBRC 15636 = ATCC 14048 = DSM 759]	ALR15720.1	49 kDa	2	3	0	0	1	0	3	1	0	2	1	1	60	0	0	0	12	0	0	0	0
malonyl CoA-ACP transacylase [Vibrio natriegens NBRC 15636 = ATCC 14048 = DSM 759]	ALR15090.1	32 kDa	73	43	45	9	20	40	62	29	36	31	32	32	12	33	30	37	12	14	16	34	38
universal stress protein [Vibrio natriegens NBRC 15636 = ATCC 14048 = DSM 759]	ALR16600.1	16 kDa	0	1	0	0	2	0	4	7	22	5	6	4	36	6	4	3	36	0	0	5	6
serine endoprotease DegQ [Vibrio natriegens NBRC 15636 = ATCC 14048 = DSM 759]	ALR16525.1	48 kDa	97	102	119	137	118	234	86	121	22	154	192	212	36	149	151	145	36	55	31	120	133
heptose 1-phosphate adenyltransferase [Vibrio natriegens NBRC 15636 = ATCC 14048 = DSM 759]	ALR16534.1	51 kDa	0	2	3	0	0	1	1	0	0	1	4	6	0	0	1	1	0	14	235	1	0
50S ribosomal protein L2 [Vibrio natriegens NBRC 15636 = ATCC 14048 = DSM 759]	ALR16652.1	30 kDa	457	404	126	545	432	342	398	410	87	441	382	364	60	364	403	337	120	69	125	410	400
hypothetical protein PN96_03945 [Vibrio natriegens NBRC 15636 = ATCC 14048 = DSM 759]	ALR15174.1	23 kDa	23	35	10	1	35	68	41	23	0	4	4	64	418	51	30	64	132	0	469	4	1
signal recognition particle [Vibrio natriegens NBRC 15636 = ATCC 14048 = DSM 759]	ALR14667.1	50 kDa	28	9	26	17	12	9	11	10	130	18	9	4	96	9	9	10	108	55	141	12	8
uridylate kinase [Vibrio natriegens NBRC 15636 = ATCC 14048 = DSM 759]	ALR14858.1	26 kDa	13	11	19	9	6	27	15	21	7	28	27	32	0	27	29	47	0	0	0	27	31
hypothetical protein PN96_08550 [Vibrio natriegens NBRC 15636 = ATCC 14048 = DSM 759]	ALR16035.1	27 kDa	22	8	13	23	27	25	27	33	7	22	30	28	0	37	36	29	0	0	0	28	32
transcription elongation factor NusA [Vibrio natriegens NBRC 15636 = ATCC 14048 = DSM 759]	ALR14738.1	55 kDa	152	132	116	223	226	183	192	129	79	237	267	221	12	169	157	171	60	69	31	221	212
general secretion pathway protein GspG [Vibrio natriegens NBRC 15636 = ATCC 14048 = DSM 759]	ALR16783.1	16 kDa	18	22	10	10	18	15	17	11	14	18	15	15	0	15	18	13	0	0	0	18	23
peptidylprolyl isomerase [Vibrio natriegens NBRC 15636 = ATCC 14048 = DSM 759]	ALR16627.1	22 kDa	78	77	129	96	85	113	104	140	123	120	215	231	0	325	288	277	0	14	47	317	315
exoribonuclease II [Vibrio natriegens NBRC 15636 = ATCC 14048 = DSM 759]	ALR18511.1	75 kDa	19	5	6	18	13	8	20	14	0	18	13	9	0	11	12	10	12	69	16	10	11
paraquat-inducible protein B [Vibrio natriegens NBRC 15636 = ATCC 14048 = DSM 759]	ALR15473.1	96 kDa	0	0	0	0	0	0	0	0	36	0	0	0	24	0	0	0	24	138	0	0	0
phosphoribosylamine--glycine ligase [Vibrio natriegens NBRC 15636 = ATCC 14048 = DSM 759]	ALR14498.1	46 kDa	128	86	103	139	118	126	114	109	51	120	156	172	36	143	124	121	24	55	0	132	153
2,3,4,5-tetrahydropyridine-2,6-carboxylate N-succinyltransferase [Vibrio natriegens NBRC 15636 = ATCC 14048 = DSM 759]	ALR14800.1	36 kDa	35	61	35	26	82	92	82	67	29	138	151	114	12	127	52	164	0	0	16	149	78
trimethylamine N-oxide reductase I catalytic subunit [Vibrio natriegens NBRC 15636 = ATCC 14048 = DSM 759]	ALR17616.1	90 kDa	1	0	0	0	0	0	0	0	0	0	0	0	0	0	0	0	12	413	0	0	0
hypothetical protein PN96_03560 [Vibrio natriegens NBRC 15636 = ATCC 14048 = DSM 759]	ALR17196.1	15 kDa	0	5	19	0	4	8	6	9	7	9	7	8	0	9	9	9	0	0	0	7	6
(dimethylallyl)adenosine tRNA methylthiotransferase [Vibrio natriegens NBRC 15636 = ATCC 14048 = DSM 759]	ALR16254.1	54 kDa	11	17	10	8	13	16	20	33	0	22	24	32	0	29	23	29	12	14	16	23	23
inositol monophosphatase [Vibrio natriegens NBRC 15636 = ATCC 14048 = DSM 759]	ALR16382.1	29 kDa	8	3	10	16	8	15	9	8	7	7	4	11	0	11	9	7	36	41	0	4	6
hypothetical protein PN96_07215 [Vibrio natriegens NBRC 15636 = ATCC 14048 = DSM 759]	ALR15785.1	27 kDa	0	2	6	0	0	0	2	1	0	1	1	1	0	0	0	0	0	0	0	0	0
succinyl-CoA synthetase subunit beta [Vibrio natriegens NBRC 15636 = ATCC 14048 = DSM 759]	ALR16162.1	42 kDa	68	47	39	70	52	34	111	76	36	127	126	85	0	83	93	75	0	41	16	135	125
30S ribosomal protein S16 [Vibrio natriegens NBRC 15636 = ATCC 14048 = DSM 759]	ALR14668.1	9 kDa	106	104	29	100	88	60	106	114	0	130	97	75	12	65	100	64	0	0	0	102	110
murein transglycosylase [Vibrio natriegens NBRC 15636 = ATCC 14048 = DSM 759]	ALR14811.1	41 kDa	0	0	13	0	0	1	1	1	22	0	0	0	0	0	0	0	0	14	47	0	2
TPR repeat protein [Vibrio natriegens NBRC 15636 = ATCC 14048 = DSM 759]	ALR14781.1	37 kDa	0	0	0	0	0	0	0	0	7	0	3	5	48	0	0	1	0	14	0	4	5
aspartyl-tRNA synthetase [Vibrio natriegens NBRC 15636 = ATCC 14048 = DSM 759]	ALR15966.1	66 kDa	58	60	100	100	60	61	82	67	87	102	50	87	0	90	82	105	36	69	16	72	57
recombination associated protein [Vibrio natriegens NBRC 15636 = ATCC 14048 = DSM 759]	ALR16404.1	34 kDa	1	2	3	0	3	4	5	6	0	8	7	5	0	4	7	6	0	0	0	8	8
scaffolding protein [Vibrio natriegens NBRC 15636 = ATCC 14048 = DSM 759]	ALR16378.1	14 kDa	1	5	3	4	4	3	13	15	0	13	10	6	0	9	8	7	0	0	0	18	18
succinylglutamate desuccinylase [Vibrio natriegens NBRC 15636 = ATCC 14048 = DSM 759]	ALR15706.1	39 kDa	0	0	6	0	2	0	5	4	36	4	1	0	0	1	0	0	0	0	16	0	0
hypothetical protein PN96_20510 [Vibrio natriegens NBRC 15636 = ATCC 14048 = DSM 759]	ALR18314.1	17 kDa	4	5	19	0	4	3	5	7	7	0	1	1	0	3	2	2	0	0	0	2	6
30S ribosomal protein S2 [Vibrio natriegens NBRC 15636 = ATCC 14048 = DSM 759]	ALR14856.1	27 kDa	556	440	203	419	434	431	343	376	253	399	434	394	48	439	446	412	156	317	63	443	375
heat shock protein HslJ [Vibrio natriegens NBRC 15636 = ATCC 14048 = DSM 759]	ALR15848.1	17 kDa	0	0	0	0	0	3	0	13	0	0	1	3	0	1	0	1	0	0	0	0	0
acetolactate synthase 3 regulatory subunit [Vibrio natriegens NBRC 15636 = ATCC 14048 = DSM 759]	ALR16571.1	18 kDa	27	17	42	36	21	17	27	25	22	28	30	28	0	31	36	32	0	14	0	30	32
chromosomal replication initiation protein [Vibrio natriegens NBRC 15636 = ATCC 14048 = DSM 759]	ALR16887.1	53 kDa	1	2	3	3	3	3	2	1	0	3	4	2	0	1	2	0	0	14	0	4	3
hypothetical protein PN96_12245 [Vibrio natriegens NBRC 15636 = ATCC 14048 = DSM 759]	ALR16701.1	108 kDa	0	0	0	0	0	0	0	0	0	2	1	8	0	0	1	1	0	14	0	1	2
Isochorismatase [Vibrio natriegens NBRC 15636 = ATCC 14048 = DSM 759]	ALR16131.1	33 kDa	7	14	39	11	27	73	3	2	22	6	4	34	0	48	16	61	72	55	47	7	3
magnesium transporter ApaG [Vibrio natriegens NBRC 15636 = ATCC 14048 = DSM 759]	ALR16587.1	14 kDa	5	8	6	6	6	10	11	19	0	11	14	14	0	16	17	17	0	0	0	15	18
protein HflC [Vibrio natriegens NBRC 15636 = ATCC 14048 = DSM 759]	ALR17091.1	37 kDa	9	5	32	8	9	8	13	22	0	13	20	19	12	23	24	14	0	41	16	29	28
paraquat-inducible protein B [Vibrio natriegens NBRC 15636 = ATCC 14048 = DSM 759]	ALR15124.1	62 kDa	0	0	0	0	0	0	0	0	0	0	0	0	0	0	0	0	0	0	0	1	0
protease [Vibrio natriegens NBRC 15636 = ATCC 14048 = DSM 759]	ALR17333.1	63 kDa	0	0	0	0	0	0	0	0	0	0	0	0	0	0	0	0	24	0	0	0	0
chemotaxis protein CheY [Vibrio natriegens NBRC 15636 = ATCC 14048 = DSM 759]	ALR18818.1	42 kDa	0	0	0	0	0	0	0	0	0	0	0	0	0	0	0	0	0	28	0	0	0
4-aminobutyrate aminotransferase [Vibrio natriegens NBRC 15636 = ATCC 14048 = DSM 759]	ALR17686.1	51 kDa	0	0	0	0	0	0	0	0	0	0	0	0	0	0	0	0	0	28	0	0	0
LysR family transcriptional regulator [Vibrio natriegens NBRC 15636 = ATCC 14048 = DSM 759]	ALR18830.1	35 kDa	0	0	0	0	0	0	0	0	0	0	0	0	0	0	0	0	0	28	0	0	0
ATP F0F1 synthase subunit delta [Vibrio natriegens NBRC 15636 = ATCC 14048 = DSM 759]	ALR16904.1	19 kDa	11	26	32	23	28	36	25	38	29	21	34	41	0	32	40	34	0	0	0	40	39
iron transporter FeoB [Vibrio natriegens NBRC 15636 = ATCC 14048 = DSM 759]	ALR16156.1	83 kDa	0	2	0	0	0	0	2	0	0	0	0	0	0	0	0	0	0	220	0	0	0
ABC transporter ATP-binding protein [Vibrio natriegens NBRC 15636 = ATCC 14048 = DSM 759]	ALR17301.1	72 kDa	0	0	0	0	15	10	1	5	7	0	1	1	586	0	0	0	539	69	16	0	0
hypothetical protein PN96_12285 [Vibrio natriegens NBRC 15636 = ATCC 14048 = DSM 759]	ALR16708.1	38 kDa	5	0	0	3	0	0	5	2	7	4	0	0	0	0	0	0	0	14	0	3	2
succinyl-CoA synthetase subunit alpha [Vibrio natriegens NBRC 15636 = ATCC 14048 = DSM 759]	ALR16161.1	30 kDa	51	91	90	7	52	70	64	153	43	32	76	87	36	124	95	120	36	83	16	63	78
cell division inhibitor MinD [Vibrio natriegens NBRC 15636 = ATCC 14048 = DSM 759]	ALR16141.1	30 kDa	16	26	45	11	15	10	24	23	7	15	13	15	24	12	12	12	24	28	31	20	17
flagellin B [Vibrio natriegens NBRC 15636 = ATCC 14048 = DSM 759]	ALR14913.1	40 kDa	0	0	0	0	0	0	17	12	144	6	3	3	155	6	8	14	204	0	47	26	23
S-(hydroxymethyl)glutathione dehydrogenase [Vibrio natriegens NBRC 15636 = ATCC 14048 = DSM 759]	ALR17591.1	41 kDa	0	1	0	0	2	0	0	0	7	3	7	4	12	1	0	0	0	0	0	3	5
pyridoxine 5'-phosphate synthase [Vibrio natriegens NBRC 15636 = ATCC 14048 = DSM 759]	ALR14634.1	27 kDa	0	2	0	0	5	3	4	10	0	5	3	4	12	6	15	8	0	83	0	7	6
fructose-bisphosphate aldolase [Vibrio natriegens NBRC 15636 = ATCC 14048 = DSM 759]	ALR14608.1	39 kDa	562	455	306	364	338	335	497	433	195	385	378	395	167	356	352	438	275	220	109	402	429
glutathione reductase [Vibrio natriegens NBRC 15636 = ATCC 14048 = DSM 759]	ALR16847.1	49 kDa	2	17	6	0	6	9	7	10	0	1	14	18	0	19	23	21	0	0	16	22	39
glucosamine--fructose-6-phosphate aminotransferase [Vibrio natriegens NBRC 15636 = ATCC 14048 = DSM 759]	ALR16568.1	67 kDa	5	8	16	0	6	8	14	13	22	4	5	9	0	6	5	10	0	0	16	10	8
anthranilate synthase component I [Vibrio natriegens NBRC 15636 = ATCC 14048 = DSM 759]	ALR15171.1	58 kDa	5	14	39	5	15	20	19	16	51	8	23	17	0	18	16	16	0	0	16	17	20
50S ribosomal protein L16 [Vibrio natriegens NBRC 15636 = ATCC 14048 = DSM 759]	ALR16648.1	16 kDa	165	114	61	163	136	94	111	67	123	105	72	83	120	73	67	77	192	83	63	55	60
transcriptional regulator [Vibrio natriegens NBRC 15636 = ATCC 14048 = DSM 759]	ALR15511.1	28 kDa	0	0	0	1	0	0	0	0	0	1	1	0	0	0	0	0	0	28	0	0	0
CRISPR-associated protein Csy3 [Vibrio natriegens NBRC 15636 = ATCC 14048 = DSM 759]	ALR16070.1	39 kDa	1	11	6	0	1	3	5	4	0	0	0	1	48	5	7	4	0	0	47	0	0
methionine--tRNA ligase [Vibrio natriegens NBRC 15636 = ATCC 14048 = DSM 759]	ALR15078.1	78 kDa	8	23	61	24	27	47	28	37	130	43	46	46	60	35	35	41	60	41	47	42	39
BolA family transcriptional regulator [Vibrio natriegens NBRC 15636 = ATCC 14048 = DSM 759]	ALR14560.1	10 kDa	2	3	3	0	3	4	1	9	0	4	4	4	0	4	7	3	0	14	0	8	9
glutamate synthase [Vibrio natriegens NBRC 15636 = ATCC 14048 = DSM 759]	ALR16482.1	167 kDa	433	457	596	383	432	505	464	559	433	575	582	584	359	631	740	574	503	537	266	571	559
transcriptional regulator BolA [Vibrio natriegens NBRC 15636 = ATCC 14048 = DSM 759]	ALR14827.1	12 kDa	2	11	0	0	1	0	2	7	0	1	1	1	0	0	0	0	0	0	0	0	0
Na(+)-translocating NADH-quinone reductase subunit C [Vibrio natriegens NBRC 15636 = ATCC 14048 = DSM 759]	ALR14829.1	27 kDa	48	28	52	56	46	29	56	51	101	71	56	55	143	47	47	65	84	0	125	61	61
UDP-N-acetylglucosamine 1-carboxyvinyltransferase [Vibrio natriegens NBRC 15636 = ATCC 14048 = DSM 759]	ALR14561.1	45 kDa	9	5	0	12	14	8	9	7	0	15	11	15	0	2	5	4	0	41	16	4	5
cytochrome O ubiquinol oxidase [Vibrio natriegens NBRC 15636 = ATCC 14048 = DSM 759]	ALR18482.1	31 kDa	0	3	0	0	0	3	5	4	0	0	2	4	0	6	6	5	0	0	0	4	11
phenylalanine--tRNA ligase [Vibrio natriegens NBRC 15636 = ATCC 14048 = DSM 759]	ALR15773.1	87 kDa	64	68	106	67	68	70	75	69	79	84	80	69	24	70	61	69	96	110	16	91	86
UDP-galactose-4-epimerase [Vibrio natriegens NBRC 15636 = ATCC 14048 = DSM 759]	ALR18334.1	37 kDa	3	5	6	0	4	1	8	9	29	4	4	4	0	5	6	8	0	0	0	14	15
phosphoglycolate phosphatase [Vibrio natriegens NBRC 15636 = ATCC 14048 = DSM 759]	ALR17099.1	25 kDa	12	4	3	14	13	12	13	6	14	26	20	16	0	21	20	24	0	14	16	31	31
peptidase [Vibrio natriegens NBRC 15636 = ATCC 14048 = DSM 759]	ALR16769.1	70 kDa	0	1	0	0	0	0	1	2	0	2	3	4	12	0	1	0	12	0	0	3	2
glycine-tRNA synthetase subunit beta [Vibrio natriegens NBRC 15636 = ATCC 14048 = DSM 759]	ALR16880.1	76 kDa	85	75	87	46	60	79	107	86	72	115	96	82	24	82	88	96	12	14	78	108	108
isopropylmalate isomerase [Vibrio natriegens NBRC 15636 = ATCC 14048 = DSM 759]	ALR16580.1	50 kDa	86	94	52	79	149	137	123	125	43	125	124	120	12	137	135	123	12	28	47	125	119
transketolase [Vibrio natriegens NBRC 15636 = ATCC 14048 = DSM 759]	ALR17887.1	72 kDa	124	105	167	114	128	97	126	92	94	139	103	108	12	121	132	126	36	124	78	108	104
phosphoribosylglycinamide formyltransferase [Vibrio natriegens NBRC 15636 = ATCC 14048 = DSM 759]	ALR14887.1	24 kDa	8	2	13	14	5	3	7	8	14	18	15	8	0	9	9	8	0	14	0	13	13
lipoprotein [Vibrio natriegens NBRC 15636 = ATCC 14048 = DSM 759]	ALR17757.1	29 kDa	0	2	10	0	0	2	1	3	0	0	6	7	12	5	7	2	12	0	0	4	2
peroxidase [Vibrio natriegens NBRC 15636 = ATCC 14048 = DSM 759]	ALR16392.1	22 kDa	218	173	280	206	226	245	273	308	245	291	295	252	120	341	334	206	72	152	219	315	298
DNA gyrase subunit A [Vibrio natriegens NBRC 15636 = ATCC 14048 = DSM 759]	ALR15194.1	97 kDa	39	100	39	36	29	16	40	34	7	60	48	43	24	37	50	25	24	41	94	58	73
phosphoribulokinase [Vibrio natriegens NBRC 15636 = ATCC 14048 = DSM 759]	ALR17107.1	33 kDa	0	0	0	0	4	1	5	5	0	0	1	6	0	4	2	5	0	0	0	4	4
thiamine biosynthesis protein ThiH [Vibrio natriegens NBRC 15636 = ATCC 14048 = DSM 759]	ALR16947.1	43 kDa	1	2	6	0	17	12	8	15	7	10	15	14	0	11	18	9	0	0	0	16	13
methionine sulfoxide reductase B [Vibrio natriegens NBRC 15636 = ATCC 14048 = DSM 759]	ALR15008.1	15 kDa	0	0	0	3	1	6	0	3	0	4	7	6	0	8	8	8	0	0	0	13	18
cell division protein FtsZ [Vibrio natriegens NBRC 15636 = ATCC 14048 = DSM 759]	ALR16500.1	43 kDa	148	106	23	64	144	146	156	105	87	135	162	139	12	151	153	131	0	69	16	138	154
Holliday junction resolvase [Vibrio natriegens NBRC 15636 = ATCC 14048 = DSM 759]	ALR14597.1	16 kDa	2	0	0	8	1	0	3	0	0	5	5	3	0	0	0	0	0	0	0	5	5
cobalamin 5'-phosphate synthase [Vibrio natriegens NBRC 15636 = ATCC 14048 = DSM 759]	ALR16376.1	20 kDa	0	2	0	0	2	0	2	1	0	1	3	1	0	2	2	1	0	0	0	6	7
exodeoxyribonuclease VII small subunit [Vibrio natriegens NBRC 15636 = ATCC 14048 = DSM 759]	ALR16294.1	9 kDa	1	1	3	0	0	3	0	3	0	0	1	21	0	0	1	0	0	0	0	0	1
dihydrolipoamide succinyltransferase [Vibrio natriegens NBRC 15636 = ATCC 14048 = DSM 759]	ALR16163.1	44 kDa	50	63	39	70	53	62	75	89	43	88	89	86	36	88	95	139	48	41	0	121	121
chromosome partitioning protein ParA [Vibrio natriegens NBRC 15636 = ATCC 14048 = DSM 759]	ALR17337.1	8 kDa	0	0	0	0	0	1	0	0	0	0	9	7	0	1	7	0	0	0	0	8	9
cell division protein ZipA [Vibrio natriegens NBRC 15636 = ATCC 14048 = DSM 759]	ALR16208.1	35 kDa	5	5	10	9	14	17	8	12	0	16	15	20	0	22	30	25	0	0	0	20	27
sulfate adenylyltransferase subunit 2 [Vibrio natriegens NBRC 15636 = ATCC 14048 = DSM 759]	ALR16713.1	35 kDa	17	25	3	24	36	14	21	42	0	56	47	52	0	23	27	25	0	69	0	27	25
cystathionine gamma-synthase [Vibrio natriegens NBRC 15636 = ATCC 14048 = DSM 759]	ALR17130.1	42 kDa	40	44	26	37	50	40	48	43	51	44	36	48	72	35	45	40	84	0	0	34	29
hypothetical protein PN96_17955 [Vibrio natriegens NBRC 15636 = ATCC 14048 = DSM 759]	ALR17851.1	12 kDa	3	37	0	10	4	0	8	12	0	6	4	6	0	15	25	15	0	14	0	4	2
elongation factor Ts [Vibrio natriegens NBRC 15636 = ATCC 14048 = DSM 759]	ALR14857.1	30 kDa	422	446	258	309	388	428	443	539	180	412	477	429	48	502	483	420	36	220	63	486	483
iron-hydroxamate ABC transporter substrate-binding protein [Vibrio natriegens NBRC 15636 = ATCC 14048 = DSM 759]	ALR17329.1	35 kDa	0	0	3	0	0	0	0	0	7	1	1	1	0	0	0	0	0	0	0	4	3
50S ribosomal protein L28 [Vibrio natriegens NBRC 15636 = ATCC 14048 = DSM 759]	ALR16738.1	9 kDa	32	38	0	38	51	49	30	42	0	43	39	37	0	48	37	54	0	14	0	42	32
5,10-methylenetetrahydrofolate reductase [Vibrio natriegens NBRC 15636 = ATCC 14048 = DSM 759]	ALR17132.1	33 kDa	82	112	13	125	81	83	110	88	14	132	134	158	0	100	132	97	48	14	0	128	92
cell division protein DamX [Vibrio natriegens NBRC 15636 = ATCC 14048 = DSM 759]	ALR17150.1	55 kDa	0	0	0	0	0	0	1	3	0	0	0	0	0	0	1	0	0	0	0	0	1
DNA topoisomerase IV subunit B [Vibrio natriegens NBRC 15636 = ATCC 14048 = DSM 759]	ALR16528.1	69 kDa	9	2	6	0	4	3	9	9	36	0	2	4	24	8	5	10	24	14	16	4	5
Clp protease ClpX [Vibrio natriegens NBRC 15636 = ATCC 14048 = DSM 759]	ALR16105.1	47 kDa	14	11	10	47	8	14	13	13	7	45	27	22	48	11	23	8	0	0	0	26	17
protease 4 [Vibrio natriegens NBRC 15636 = ATCC 14048 = DSM 759]	ALR15012.1	68 kDa	2	5	10	1	0	0	3	3	29	4	0	1	36	0	0	0	60	14	16	0	0
protein-PII uridylyltransferase [Vibrio natriegens NBRC 15636 = ATCC 14048 = DSM 759]	ALR14854.1	100 kDa	0	0	0	0	0	0	0	0	0	0	0	2	0	1	0	1	0	14	0	0	0
cold-shock protein [Vibrio natriegens NBRC 15636 = ATCC 14048 = DSM 759]	ALR16420.1	12 kDa	5	57	26	0	0	5	34	35	51	10	0	16	48	0	0	8	12	0	16	0	0
multidrug DMT transporter permease [Vibrio natriegens NBRC 15636 = ATCC 14048 = DSM 759]	ALR14802.1	11 kDa	0	1	0	9	6	10	0	4	0	22	28	21	0	16	13	19	0	0	0	22	17
phosphoheptose isomerase [Vibrio natriegens NBRC 15636 = ATCC 14048 = DSM 759]	ALR14885.1	21 kDa	1	0	10	0	0	1	0	2	0	0	0	0	0	0	1	1	0	0	0	0	1
penicillin-binding protein [Vibrio natriegens NBRC 15636 = ATCC 14048 = DSM 759]	ALR16512.1	68 kDa	0	0	0	0	1	5	3	7	0	2	4	9	0	6	8	8	0	0	31	3	5
methionine ABC transporter substrate-binding protein [Vibrio natriegens NBRC 15636 = ATCC 14048 = DSM 759]	ALR16555.1	29 kDa	25	23	3	51	39	36	37	28	0	54	36	36	48	32	45	34	36	69	31	41	35
pseudouridine synthase [Vibrio natriegens NBRC 15636 = ATCC 14048 = DSM 759]	ALR14645.1	38 kDa	0	0	0	0	0	4	2	4	0	0	1	1	0	3	3	4	0	0	0	1	5
fumarate reductase [Vibrio natriegens NBRC 15636 = ATCC 14048 = DSM 759]	ALR17067.1	66 kDa	0	5	6	0	0	9	5	3	0	1	1	9	12	1	0	4	0	0	0	1	2
membrane protein [Vibrio natriegens NBRC 15636 = ATCC 14048 = DSM 759]	ALR16040.1	22 kDa	2	4	0	2	8	7	5	3	0	10	7	6	0	6	6	1	0	0	0	5	5
6,7-dimethyl-8-ribityllumazine synthase [Vibrio natriegens NBRC 15636 = ATCC 14048 = DSM 759]	ALR16300.1	16 kDa	79	138	126	36	132	107	134	107	166	102	113	101	96	102	104	102	84	138	63	94	91
UDP-diphospho-muramoylpentapeptide beta-N- acetylglucosaminyltransferase [Vibrio natriegens NBRC 15636 = ATCC 14048 = DSM 759]	ALR16503.1	38 kDa	0	2	3	0	0	0	5	0	7	0	0	0	48	0	0	1	24	0	0	1	0
ubiquinone biosynthesis methyltransferase UbiE [Vibrio natriegens NBRC 15636 = ATCC 14048 = DSM 759]	ALR16820.1	29 kDa	1	2	6	0	1	1	1	3	22	4	7	7	0	4	3	5	24	0	0	4	3
UDP-glucose 6-dehydrogenase [Vibrio natriegens NBRC 15636 = ATCC 14048 = DSM 759]	ALR16689.1	43 kDa	0	0	0	1	0	2	3	1	0	1	2	1	0	1	0	8	0	28	0	3	0
quinolinate synthetase [Vibrio natriegens NBRC 15636 = ATCC 14048 = DSM 759]	ALR15952.1	39 kDa	3	4	16	8	6	12	4	6	7	12	17	17	12	18	19	16	180	0	0	15	14
energy transducer TonB [Vibrio natriegens NBRC 15636 = ATCC 14048 = DSM 759]	ALR17638.1	28 kDa	10	13	32	18	6	9	9	7	14	20	21	22	0	37	42	29	12	0	0	40	27
50S ribosomal protein L20 [Vibrio natriegens NBRC 15636 = ATCC 14048 = DSM 759]	ALR15776.1	13 kDa	16	17	0	36	27	54	14	38	0	31	33	40	0	61	48	76	0	28	0	46	57
ATP phosphoribosyltransferase [Vibrio natriegens NBRC 15636 = ATCC 14048 = DSM 759]	ALR15899.1	33 kDa	191	194	126	139	178	224	194	181	209	99	173	250	131	185	174	212	263	83	94	126	125
NADH dehydrogenase [Vibrio natriegens NBRC 15636 = ATCC 14048 = DSM 759]	ALR17520.1	56 kDa	2	0	0	3	4	0	0	1	7	11	3	0	0	2	2	1	0	0	16	1	7
aldo/keto reductase [Vibrio natriegens NBRC 15636 = ATCC 14048 = DSM 759]	ALR16453.1	39 kDa	0	4	6	1	5	6	5	6	43	2	5	10	0	5	5	5	0	0	0	17	20
heat-shock protein Hsp20 [Vibrio natriegens NBRC 15636 = ATCC 14048 = DSM 759]	ALR16883.1	17 kDa	24	2	3	12	2	8	0	5	0	1	8	7	0	5	10	3	0	0	0	10	11
cell division protein MukB [Vibrio natriegens NBRC 15636 = ATCC 14048 = DSM 759]	ALR17241.1	170 kDa	7	8	19	11	15	21	16	19	14	15	23	31	12	22	22	23	12	0	16	28	28
phosphoadenosine phosphosulfate reductase [Vibrio natriegens NBRC 15636 = ATCC 14048 = DSM 759]	ALR17169.1	30 kDa	6	13	0	1	4	3	7	10	7	9	5	5	0	1	2	1	0	28	0	1	2
1-(5-phosphoribosyl)-5-[(5-phosphoribosylamino)methylideneamino] imidazole-4-carboxamide isomerase [Vibrio natriegens NBRC 15636 = ATCC 14048 = DSM 759]	ALR15895.1	26 kDa	28	37	35	30	32	29	36	29	7	26	28	51	0	27	39	30	0	14	516	27	29
translation initiation factor IF-2 [Vibrio natriegens NBRC 15636 = ATCC 14048 = DSM 759]	ALR14739.1	99 kDa	82	144	171	54	90	81	135	162	339	90	83	109	48	140	110	141	168	110	156	135	125
chromosome partitioning protein ParA [Vibrio natriegens NBRC 15636 = ATCC 14048 = DSM 759]	ALR17543.1	46 kDa	2	5	3	4	1	8	2	5	29	1	1	0	0	1	2	8	0	0	0	1	0
molecular chaperone DnaK [Vibrio natriegens NBRC 15636 = ATCC 14048 = DSM 759]	ALR15568.1	71 kDa	10	2	0	7	1	1	15	6	0	3	2	4	0	3	2	2	0	14	0	4	16
tRNA-modifying protein [Vibrio natriegens NBRC 15636 = ATCC 14048 = DSM 759]	ALR14622.1	35 kDa	9	5	13	8	7	16	5	12	14	9	17	19	0	15	13	12	0	0	0	18	16
sugar transporter [Vibrio natriegens NBRC 15636 = ATCC 14048 = DSM 759]	ALR16691.1	63 kDa	3	3	3	3	5	3	5	7	0	9	8	7	24	4	6	3	0	0	0	15	15
glutathione synthetase [Vibrio natriegens NBRC 15636 = ATCC 14048 = DSM 759]	ALR14598.1	35 kDa	9	17	29	3	19	22	13	31	43	18	22	21	12	22	14	23	72	28	16	15	12
maltoporin [Vibrio natriegens NBRC 15636 = ATCC 14048 = DSM 759]	ALR17435.1	46 kDa	3	21	0	2	32	10	7	5	0	1	22	2	0	18	31	22	0	14	0	18	29
hypothetical protein PN96_09940 [Vibrio natriegens NBRC 15636 = ATCC 14048 = DSM 759]	ALR16269.1	10 kDa	9	11	6	16	17	14	13	14	0	24	17	19	0	16	14	18	0	0	0	18	18
hypothetical protein PN96_19015 [Vibrio natriegens NBRC 15636 = ATCC 14048 = DSM 759]	ALR18044.1	70 kDa	0	0	0	0	2	0	0	0	0	0	0	0	0	0	0	0	0	0	0	0	0
cystathionine beta-lyase [Vibrio natriegens NBRC 15636 = ATCC 14048 = DSM 759]	ALR15861.1	44 kDa	46	49	10	43	58	57	57	54	14	32	51	53	0	75	82	76	0	55	16	50	45
glycerol-3-phosphate dehydrogenase [Vibrio natriegens NBRC 15636 = ATCC 14048 = DSM 759]	ALR17074.1	37 kDa	0	1	10	0	0	0	1	2	0	0	0	0	0	0	0	0	0	0	0	0	0
23S rRNA methyltransferase [Vibrio natriegens NBRC 15636 = ATCC 14048 = DSM 759]	ALR15484.1	80 kDa	3	0	0	2	4	0	4	1	0	7	5	1	0	3	4	1	0	14	0	4	4
3-isopropylmalate dehydrogenase [Vibrio natriegens NBRC 15636 = ATCC 14048 = DSM 759]	ALR16579.1	39 kDa	119	193	251	122	179	194	153	195	260	91	87	141	454	178	174	187	72	262	1158	149	128
lipo-like protein [Vibrio natriegens NBRC 15636 = ATCC 14048 = DSM 759]	ALR16079.1	16 kDa	14	19	52	23	11	5	19	22	22	10	9	9	12	7	9	6	36	41	0	7	12
glycine dehydrogenase [Vibrio natriegens NBRC 15636 = ATCC 14048 = DSM 759]	ALR18402.1	105 kDa	19	25	35	30	66	55	27	28	43	33	51	44	24	28	27	26	36	28	63	26	30
succinyl-diaminopimelate desuccinylase [Vibrio natriegens NBRC 15636 = ATCC 14048 = DSM 759]	ALR14904.1	41 kDa	20	14	3	11	7	6	6	15	0	7	7	5	0	8	13	10	0	14	16	13	13
ADP-L-glycero-D-manno-heptose-6-epimerase [Vibrio natriegens NBRC 15636 = ATCC 14048 = DSM 759]	ALR16722.1	35 kDa	5	2	3	0	1	0	3	0	29	1	0	0	0	0	0	1	0	0	0	1	2
aromatic amino acid aminotransferase [Vibrio natriegens NBRC 15636 = ATCC 14048 = DSM 759]	ALR18308.1	43 kDa	9	0	0	8	7	11	11	6	0	10	9	9	0	4	5	5	12	0	0	7	5
arylsulfatase [Vibrio natriegens NBRC 15636 = ATCC 14048 = DSM 759]	ALR16540.1	23 kDa	32	14	29	22	32	23	42	35	7	28	20	24	36	18	20	20	36	14	63	26	34
3-phosphoshikimate 1-carboxyvinyltransferase [Vibrio natriegens NBRC 15636 = ATCC 14048 = DSM 759]	ALR15990.1	46 kDa	15	33	29	33	17	40	28	25	36	36	26	56	0	43	45	49	0	0	0	52	45
molecular chaperone GroES [Vibrio natriegens NBRC 15636 = ATCC 14048 = DSM 759]	ALR17054.1	10 kDa	95	86	13	66	44	51	57	72	22	61	49	42	0	54	66	41	12	41	0	56	74
N-acetyl-gamma-glutamyl-phosphate reductase [Vibrio natriegens NBRC 15636 = ATCC 14048 = DSM 759]	ALR17136.1	36 kDa	9	11	13	10	13	17	11	14	14	14	12	14	0	10	12	10	0	28	0	10	9
ABC transporter substrate-binding protein [Vibrio natriegens NBRC 15636 = ATCC 14048 = DSM 759]	ALR14551.1	18 kDa	0	0	0	0	1	5	0	3	0	0	4	3	0	0	0	1	0	0	0	5	6
imidazole glycerol phosphate synthase [Vibrio natriegens NBRC 15636 = ATCC 14048 = DSM 759]	ALR17230.1	22 kDa	3	11	6	2	11	9	9	12	0	7	7	11	0	6	7	12	0	0	0	9	10
glutaredoxin [Vibrio natriegens NBRC 15636 = ATCC 14048 = DSM 759]	ALR15036.1	12 kDa	0	8	6	8	2	10	5	16	0	10	14	14	0	19	14	10	0	0	0	17	14
UDP-N-acetylglucosamine acyltransferase [Vibrio natriegens NBRC 15636 = ATCC 14048 = DSM 759]	ALR14867.1	28 kDa	1	7	0	0	1	3	5	9	14	0	6	1	0	5	5	3	0	0	0	10	13
cytochrome C [Vibrio natriegens NBRC 15636 = ATCC 14048 = DSM 759]	ALR16518.1	27 kDa	5	3	13	8	3	3	10	7	22	12	6	4	0	8	11	8	12	14	0	1	2
trans-2-enoyl-CoA reductase [Vibrio natriegens NBRC 15636 = ATCC 14048 = DSM 759]	ALR15824.1	44 kDa	78	63	93	64	43	50	78	60	87	83	64	57	191	31	39	36	192	96	109	57	60
glutamate synthase [Vibrio natriegens NBRC 15636 = ATCC 14048 = DSM 759]	ALR16483.1	53 kDa	133	405	135	56	205	156	181	206	152	285	246	349	167	345	289	283	180	110	188	399	482
30S ribosomal protein S8 [Vibrio natriegens NBRC 15636 = ATCC 14048 = DSM 759]	ALR16641.1	14 kDa	30	56	42	47	102	107	43	60	14	57	90	87	0	85	65	55	12	55	0	67	50
chemotaxis protein [Vibrio natriegens NBRC 15636 = ATCC 14048 = DSM 759]	ALR18496.1	49 kDa	0	2	0	0	6	0	1	3	7	1	4	0	0	0	0	0	12	0	0	1	0
chemotaxis protein [Vibrio natriegens NBRC 15636 = ATCC 14048 = DSM 759]	ALR14839.1	28 kDa	0	2	3	2	2	3	3	5	0	4	5	9	0	6	6	3	0	0	0	8	6
hydroxymethylpyrimidine kinase [Vibrio natriegens NBRC 15636 = ATCC 14048 = DSM 759]	ALR17624.1	30 kDa	0	0	0	0	0	3	0	3	0	0	0	1	0	0	0	1	0	14	0	1	0
DNA-directed RNA polymerase subunit omega [Vibrio natriegens NBRC 15636 = ATCC 14048 = DSM 759]	ALR16760.1	10 kDa	9	36	32	11	38	25	24	57	22	40	36	26	227	18	17	19	108	14	63	26	23
signal peptidase [Vibrio natriegens NBRC 15636 = ATCC 14048 = DSM 759]	ALR14630.1	34 kDa	0	0	6	0	0	10	0	3	7	0	8	14	0	9	11	5	0	0	0	7	7
maltose operon protein [Vibrio natriegens NBRC 15636 = ATCC 14048 = DSM 759]	ALR17434.1	29 kDa	0	0	0	0	0	1	1	0	0	0	0	2	0	0	2	1	0	14	0	0	0
tRNA modification GTPase TrmE [Vibrio natriegens NBRC 15636 = ATCC 14048 = DSM 759]	ALR16894.1	49 kDa	2	3	3	0	0	0	4	1	7	2	1	0	0	0	0	0	12	0	0	0	2
phaC PHA synthase [Vibrio natriegens NBRC 15636 = ATCC 14048 = DSM 759]	ALR17059.1	20 kDa	0	0	0	1	3	2	1	1	22	0	3	1	12	0	3	1	12	28	0	0	0
peptide chain release factor 2 [Vibrio natriegens NBRC 15636 = ATCC 14048 = DSM 759]	ALR16457.1	33 kDa	6	1	0	11	5	0	4	0	0	6	6	4	0	0	2	0	12	0	0	1	5
carbonic anhydrase [Vibrio natriegens NBRC 15636 = ATCC 14048 = DSM 759]	ALR14687.1	25 kDa	23	61	55	39	83	109	18	30	65	41	46	57	120	37	33	48	48	41	63	39	34
adenylylsulfate kinase [Vibrio natriegens NBRC 15636 = ATCC 14048 = DSM 759]	ALR16714.1	24 kDa	1	2	0	15	0	0	1	0	0	17	12	8	0	1	4	1	0	0	0	19	15
glutamate--cysteine ligase [Vibrio natriegens NBRC 15636 = ATCC 14048 = DSM 759]	ALR14663.1	59 kDa	0	4	0	0	0	0	24	13	224	3	0	1	12	1	2	0	168	0	0	0	0
quinone oxidoreductase [Vibrio natriegens NBRC 15636 = ATCC 14048 = DSM 759]	ALR16874.1	35 kDa	4	8	3	0	4	12	4	6	0	0	1	4	0	1	2	3	0	0	16	4	1
phosphoglucosamine mutase [Vibrio natriegens NBRC 15636 = ATCC 14048 = DSM 759]	ALR14735.1	48 kDa	10	5	19	15	8	6	10	10	7	10	12	17	12	11	14	12	0	14	0	14	11
transcriptional regulator [Vibrio natriegens NBRC 15636 = ATCC 14048 = DSM 759]	ALR18322.1	25 kDa	2	21	16	9	23	75	10	24	29	26	56	66	24	54	48	59	12	0	47	64	68
succinylglutamate-semialdehyde dehydrogenase [Vibrio natriegens NBRC 15636 = ATCC 14048 = DSM 759]	ALR17104.1	52 kDa	2	5	10	6	9	13	8	4	22	7	7	7	36	8	9	10	0	0	31	7	8
mechanosensitive ion channel protein [Vibrio natriegens NBRC 15636 = ATCC 14048 = DSM 759]	ALR14609.1	31 kDa	29	12	16	42	15	13	5	5	43	7	7	7	36	9	10	10	36	83	16	5	6
chorismate mutase [Vibrio natriegens NBRC 15636 = ATCC 14048 = DSM 759]	ALR16421.1	44 kDa	0	4	3	0	10	10	4	8	0	4	7	13	0	2	4	5	0	28	0	9	7
exoribonuclease R [Vibrio natriegens NBRC 15636 = ATCC 14048 = DSM 759]	ALR17097.1	95 kDa	0	2	0	0	0	0	2	0	0	1	0	0	12	0	0	0	0	14	0	0	0
serine kinase [Vibrio natriegens NBRC 15636 = ATCC 14048 = DSM 759]	ALR16473.1	34 kDa	0	0	0	2	0	1	0	0	0	3	1	3	0	1	0	1	0	14	0	0	1
C4-dicarboxylate ABC transporter [Vibrio natriegens NBRC 15636 = ATCC 14048 = DSM 759]	ALR16114.1	37 kDa	0	0	0	0	0	0	0	0	0	0	3	0	0	0	6	0	0	0	0	0	11
peptidylprolyl isomerase [Vibrio natriegens NBRC 15636 = ATCC 14048 = DSM 759]	ALR18686.1	17 kDa	0	2	0	3	4	12	6	8	0	4	12	9	0	9	11	7	0	0	0	10	11
arsenate reductase [Vibrio natriegens NBRC 15636 = ATCC 14048 = DSM 759]	ALR14894.1	13 kDa	25	21	23	15	8	17	32	29	0	10	13	17	0	19	20	22	0	14	0	17	20
glycosyl transferase family 1 [Vibrio natriegens NBRC 15636 = ATCC 14048 = DSM 759]	ALR16707.1	79 kDa	12	3	10	15	6	12	9	10	79	7	8	18	36	17	20	9	36	0	0	12	11
dihydroorotase [Vibrio natriegens NBRC 15636 = ATCC 14048 = DSM 759]	ALR18781.1	38 kDa	17	11	29	19	14	25	16	15	22	10	14	16	0	15	17	25	12	14	0	18	23
glutamate synthase [Vibrio natriegens NBRC 15636 = ATCC 14048 = DSM 759]	ALR16485.1	52 kDa	21	18	26	26	22	17	20	22	123	30	30	24	0	20	17	17	168	0	0	29	24
oxaloacetate decarboxylase [Vibrio natriegens NBRC 15636 = ATCC 14048 = DSM 759]	ALR14658.1	64 kDa	44	108	167	41	117	137	102	104	72	112	139	128	36	143	144	133	60	55	47	119	119
glyoxalase I [Vibrio natriegens NBRC 15636 = ATCC 14048 = DSM 759]	ALR15042.1	15 kDa	0	2	3	0	0	1	0	0	0	1	4	0	0	0	0	0	0	0	0	2	6
transcriptional regulator [Vibrio natriegens NBRC 15636 = ATCC 14048 = DSM 759]	ALR15820.1	32 kDa	0	2	0	0	1	3	0	0	0	1	0	2	0	1	0	0	0	0	0	2	1
transcriptional regulator [Vibrio natriegens NBRC 15636 = ATCC 14048 = DSM 759]	ALR18318.1	11 kDa	3	0	0	10	3	1	5	6	0	8	10	5	0	4	5	2	0	0	0	10	11
imidazole glycerol phosphate synthase [Vibrio natriegens NBRC 15636 = ATCC 14048 = DSM 759]	ALR15894.1	28 kDa	1	21	26	10	8	15	11	9	43	18	17	18	96	4	5	4	0	0	16	14	13
anthranilate synthase subunit II [Vibrio natriegens NBRC 15636 = ATCC 14048 = DSM 759]	ALR15170.1	21 kDa	1	4	10	4	1	1	2	3	29	1	3	2	0	1	2	0	0	14	0	5	5
membrane biogenesis protein [Vibrio natriegens NBRC 15636 = ATCC 14048 = DSM 759]	ALR16365.1	41 kDa	17	17	6	13	11	10	27	14	0	30	17	18	24	4	0	9	36	14	0	5	2
ABC transporter ATP-binding protein [Vibrio natriegens NBRC 15636 = ATCC 14048 = DSM 759]	ALR16425.1	62 kDa	60	66	122	54	78	82	91	96	72	100	85	91	48	88	84	97	72	69	63	80	96
translation initiation factor IF-3 [Vibrio natriegens NBRC 15636 = ATCC 14048 = DSM 759]	ALR15778.1	15 kDa	7	17	0	3	11	11	13	10	0	16	23	24	0	17	16	15	0	28	0	26	20
aspartate kinase [Vibrio natriegens NBRC 15636 = ATCC 14048 = DSM 759]	ALR17131.1	87 kDa	15	38	74	14	20	47	36	49	87	40	36	51	36	43	52	52	84	41	31	32	29
acetate kinase [Vibrio natriegens NBRC 15636 = ATCC 14048 = DSM 759]	ALR18497.1	43 kDa	12	32	45	13	18	25	30	22	51	18	4	21	12	17	11	24	36	28	0	10	10
acetate kinase [Vibrio natriegens NBRC 15636 = ATCC 14048 = DSM 759]	ALR15065.1	43 kDa	61	113	145	39	42	49	63	90	152	43	43	59	36	54	54	73	36	55	94	45	42
GTP-binding protein [Vibrio natriegens NBRC 15636 = ATCC 14048 = DSM 759]	ALR16253.1	39 kDa	5	5	23	5	10	28	5	3	22	5	21	32	0	6	2	8	12	0	47	1	4
amino acid dehydrogenase [Vibrio natriegens NBRC 15636 = ATCC 14048 = DSM 759]	ALR16351.1	47 kDa	0	0	3	0	0	0	0	0	7	0	0	0	12	0	0	0	0	28	0	0	0
iron-dicitrate transporter substrate-binding subunit [Vibrio natriegens NBRC 15636 = ATCC 14048 = DSM 759]	ALR17495.1	34 kDa	0	2	19	5	10	11	9	10	0	14	14	14	0	14	17	19	12	14	0	20	17
membrane protein [Vibrio natriegens NBRC 15636 = ATCC 14048 = DSM 759]	ALR17884.1	35 kDa	119	136	129	140	126	90	153	117	43	148	121	122	24	140	130	144	12	14	16	193	173
hydrolase [Vibrio natriegens NBRC 15636 = ATCC 14048 = DSM 759]	ALR16986.1	31 kDa	12	7	19	10	0	0	8	6	7	4	1	1	12	0	0	1	0	14	16	0	0
tyrosine--tRNA ligase [Vibrio natriegens NBRC 15636 = ATCC 14048 = DSM 759]	ALR14726.1	44 kDa	34	32	35	36	69	44	53	34	22	90	61	41	24	39	35	46	48	14	31	40	65
tryptophan synthase subunit beta [Vibrio natriegens NBRC 15636 = ATCC 14048 = DSM 759]	ALR15167.1	43 kDa	31	56	61	48	82	101	79	63	79	71	120	142	24	85	94	97	0	0	141	107	94
iron ABC transporter substrate-binding protein [Vibrio natriegens NBRC 15636 = ATCC 14048 = DSM 759]	ALR15686.1	40 kDa	19	11	23	17	12	11	22	19	22	24	22	24	0	20	23	19	12	0	0	32	37
DNA-directed RNA polymerase subunit beta' [Vibrio natriegens NBRC 15636 = ATCC 14048 = DSM 759]	ALR14488.1	155 kDa	362	397	380	326	489	421	373	365	303	405	462	402	179	416	421	418	419	344	203	370	369
pseudouridine synthase [Vibrio natriegens NBRC 15636 = ATCC 14048 = DSM 759]	ALR16241.1	40 kDa	2	2	0	8	15	9	3	6	0	13	8	11	48	1	0	1	36	0	47	0	0
N-acetylmuramoyl-L-alanine amidase [Vibrio natriegens NBRC 15636 = ATCC 14048 = DSM 759]	ALR17085.1	63 kDa	5	1	0	6	7	6	5	7	7	11	9	9	0	11	13	4	0	41	0	6	8
orotate phosphoribosyltransferase [Vibrio natriegens NBRC 15636 = ATCC 14048 = DSM 759]	ALR16743.1	23 kDa	0	10	13	0	6	5	4	7	22	4	5	6	12	5	5	5	0	14	63	1	1
glyceraldehyde-3-phosphate dehydrogenase [Vibrio natriegens NBRC 15636 = ATCC 14048 = DSM 759]	ALR16991.1	36 kDa	16	21	13	32	29	34	23	24	22	31	31	32	0	42	43	47	36	14	0	30	33
aminotransferase V [Vibrio natriegens NBRC 15636 = ATCC 14048 = DSM 759]	ALR15612.1	45 kDa	1	5	13	0	1	3	3	3	0	0	0	0	0	1	0	3	0	0	16	0	0
acetolactate synthase 3 catalytic subunit [Vibrio natriegens NBRC 15636 = ATCC 14048 = DSM 759]	ALR16572.1	63 kDa	12	14	10	15	18	11	13	8	0	40	40	25	0	19	21	19	36	0	16	23	23
transcriptional regulator [Vibrio natriegens NBRC 15636 = ATCC 14048 = DSM 759]	ALR17550.1	26 kDa	43	36	55	31	33	45	50	33	14	48	56	50	0	59	80	48	12	0	16	64	54
Zn-dependent protease [Vibrio natriegens NBRC 15636 = ATCC 14048 = DSM 759]	ALR17626.1	48 kDa	13	1	0	11	0	0	16	2	7	15	1	4	0	5	3	5	0	14	0	7	5
methylglyoxal synthase [Vibrio natriegens NBRC 15636 = ATCC 14048 = DSM 759]	ALR18170.1	17 kDa	3	2	6	8	6	14	4	6	0	10	8	12	0	15	14	15	0	0	0	16	17
ribose 5-phosphate isomerase [Vibrio natriegens NBRC 15636 = ATCC 14048 = DSM 759]	ALR14614.1	23 kDa	4	11	35	5	12	18	9	22	29	10	18	20	0	16	14	12	0	28	16	8	14
long-chain fatty acid transporter [Vibrio natriegens NBRC 15636 = ATCC 14048 = DSM 759]	ALR14959.1	46 kDa	0	0	3	0	0	0	1	2	0	3	1	4	0	1	0	1	12	0	0	0	0
hypothetical protein PN96_02850 [Vibrio natriegens NBRC 15636 = ATCC 14048 = DSM 759]	ALR14972.1	10 kDa	0	0	0	6	4	0	2	0	0	4	3	1	0	0	1	0	0	0	0	4	4
50S ribosomal protein L19 [Vibrio natriegens NBRC 15636 = ATCC 14048 = DSM 759]	ALR14671.1	13 kDa	238	184	35	198	174	161	201	200	22	227	212	193	24	161	189	154	72	28	78	223	223
ribosome recycling factor [Vibrio natriegens NBRC 15636 = ATCC 14048 = DSM 759]	ALR14859.1	21 kDa	58	47	42	36	33	34	49	46	36	57	45	34	12	42	36	51	12	69	0	41	45
peptidylprolyl isomerase [Vibrio natriegens NBRC 15636 = ATCC 14048 = DSM 759]	ALR17114.1	20 kDa	16	31	39	24	43	34	41	37	51	29	51	99	0	48	51	39	12	0	0	137	130
single-stranded DNA-binding protein [Vibrio natriegens NBRC 15636 = ATCC 14048 = DSM 759]	ALR14512.1	20 kDa	38	29	26	51	29	26	44	29	22	48	37	30	0	33	44	33	12	0	16	45	51
endoribonuclease L-PSP [Vibrio natriegens NBRC 15636 = ATCC 14048 = DSM 759]	ALR14563.1	14 kDa	64	50	19	75	67	64	56	60	7	74	79	62	0	82	76	42	12	0	0	83	82
phosphoenolpyruvate carboxykinase [Vibrio natriegens NBRC 15636 = ATCC 14048 = DSM 759]	ALR16790.1	60 kDa	0	0	0	0	2	0	0	0	0	0	13	0	0	1	8	0	0	0	0	4	15
translation initiation factor IF-1 [Vibrio natriegens NBRC 15636 = ATCC 14048 = DSM 759]	ALR15994.1	8 kDa	68	59	39	83	70	66	53	59	22	68	66	59	12	62	67	62	24	14	78	68	64
acetyl-CoA carboxylase [Vibrio natriegens NBRC 15636 = ATCC 14048 = DSM 759]	ALR17030.1	16 kDa	71	83	200	80	78	82	80	130	245	90	88	84	96	85	84	73	48	138	125	88	76
16S rRNA pseudouridylate synthase [Vibrio natriegens NBRC 15636 = ATCC 14048 = DSM 759]	ALR15840.1	27 kDa	0	0	0	0	5	1	3	4	0	1	0	0	0	0	0	0	12	0	0	0	0
ligand-gated channel [Vibrio natriegens NBRC 15636 = ATCC 14048 = DSM 759]	ALR17018.1	68 kDa	53	71	74	25	47	56	69	94	101	29	51	54	72	40	66	36	36	96	63	29	30
tungsten ABC transporter substrate-binding protein [Vibrio natriegens NBRC 15636 = ATCC 14048 = DSM 759]	ALR15539.1	30 kDa	0	0	13	0	0	0	0	4	0	0	3	1	0	0	0	0	0	0	0	0	2
universal stress protein UspE [Vibrio natriegens NBRC 15636 = ATCC 14048 = DSM 759]	ALR15512.1	35 kDa	1	3	10	11	3	2	0	6	0	9	7	6	0	4	5	1	0	0	0	7	8
ferric uptake regulator [Vibrio natriegens NBRC 15636 = ATCC 14048 = DSM 759]	ALR16178.1	17 kDa	16	6	3	10	8	3	13	3	14	16	7	5	12	4	4	2	36	0	0	10	12
trans-2-enoyl-CoA reductase [Vibrio natriegens NBRC 15636 = ATCC 14048 = DSM 759]	ALR18343.1	44 kDa	0	11	10	0	0	0	2	1	36	0	0	9	0	3	2	3	0	0	16	3	0
7,8-dihydro-8-oxoguanine-triphosphatase [Vibrio natriegens NBRC 15636 = ATCC 14048 = DSM 759]	ALR16496.1	15 kDa	2	1	0	0	0	0	1	1	0	0	0	0	0	1	0	1	0	0	0	2	2
triosephosphate isomerase [Vibrio natriegens NBRC 15636 = ATCC 14048 = DSM 759]	ALR16670.1	27 kDa	285	283	345	307	258	246	300	305	260	280	301	278	60	338	380	374	204	96	31	379	407
lipoprotein [Vibrio natriegens NBRC 15636 = ATCC 14048 = DSM 759]	ALR14825.1	21 kDa	11	6	3	23	4	3	13	10	7	14	13	10	0	9	11	5	0	14	0	15	20
aspartate carbamoyltransferase regulatory subunit [Vibrio natriegens NBRC 15636 = ATCC 14048 = DSM 759]	ALR14564.1	17 kDa	0	2	0	0	6	8	1	2	0	3	4	4	0	1	2	1	0	0	0	4	6
septal ring assembly protein ZapB [Vibrio natriegens NBRC 15636 = ATCC 14048 = DSM 759]	ALR16664.1	9 kDa	18	53	61	2	19	25	27	48	72	17	35	24	36	30	42	31	12	0	47	37	27
6-phosphogluconolactonase [Vibrio natriegens NBRC 15636 = ATCC 14048 = DSM 759]	ALR15421.1	26 kDa	19	23	42	17	36	41	23	22	7	40	45	34	0	33	29	32	0	14	0	47	39
copper amine oxidase [Vibrio natriegens NBRC 15636 = ATCC 14048 = DSM 759]	ALR16237.1	16 kDa	0	0	3	0	0	5	2	3	0	0	1	14	0	2	2	1	0	0	0	2	7
phosphoenolpyruvate carboxylase [Vibrio natriegens NBRC 15636 = ATCC 14048 = DSM 759]	ALR17134.1	99 kDa	88	160	180	103	104	128	161	126	152	165	128	137	24	138	140	168	168	193	78	122	119
PTS mannose transporter subunit IIB [Vibrio natriegens NBRC 15636 = ATCC 14048 = DSM 759]	ALR15098.1	57 kDa	51	39	39	53	45	44	42	49	43	40	41	40	12	49	54	51	72	69	16	52	46
response regulator [Vibrio natriegens NBRC 15636 = ATCC 14048 = DSM 759]	ALR15181.1	24 kDa	10	6	0	7	4	0	9	4	0	13	7	5	0	8	8	4	0	0	16	9	14
acyl carrier protein [Vibrio natriegens NBRC 15636 = ATCC 14048 = DSM 759]	ALR15091.1	9 kDa	13	6	10	17	8	12	4	7	29	4	9	11	0	19	26	19	0	0	16	25	40
protein PmbA [Vibrio natriegens NBRC 15636 = ATCC 14048 = DSM 759]	ALR14543.1	48 kDa	2	1	0	2	0	3	1	3	0	0	6	6	0	4	3	5	0	0	0	7	6
pyridoxine 5'-phosphate oxidase [Vibrio natriegens NBRC 15636 = ATCC 14048 = DSM 759]	ALR17532.1	24 kDa	16	10	3	1	9	3	24	10	0	7	3	4	0	6	3	6	0	0	0	11	14
phosphoenolpyruvate-protein phosphotransferase [Vibrio natriegens NBRC 15636 = ATCC 14048 = DSM 759]	ALR16211.1	63 kDa	184	175	399	247	224	280	214	237	317	257	275	352	227	335	268	350	323	303	172	282	282
nitrogen regulation protein NR(I) [Vibrio natriegens NBRC 15636 = ATCC 14048 = DSM 759]	ALR16801.1	52 kDa	0	4	0	0	0	0	1	0	7	0	0	1	12	0	0	0	0	0	16	0	0
electron transporter RnfC [Vibrio natriegens NBRC 15636 = ATCC 14048 = DSM 759]	ALR15047.1	97 kDa	0	2	6	0	6	3	2	4	7	4	4	1	0	4	4	5	24	0	0	3	3
thymidylate kinase [Vibrio natriegens NBRC 15636 = ATCC 14048 = DSM 759]	ALR15095.1	24 kDa	0	1	6	0	0	0	0	0	7	0	1	0	0	0	0	0	0	0	0	4	1
sulfate adenylyltransferase [Vibrio natriegens NBRC 15636 = ATCC 14048 = DSM 759]	ALR16716.1	53 kDa	13	44	42	4	8	55	17	29	65	11	32	78	24	39	30	58	12	69	78	26	22
arginine ABC transporter substrate-binding protein [Vibrio natriegens NBRC 15636 = ATCC 14048 = DSM 759]	ALR18461.1	27 kDa	6	15	6	5	5	11	3	4	0	8	13	15	0	14	19	14	0	0	0	13	26
molecular chaperone DnaJ [Vibrio natriegens NBRC 15636 = ATCC 14048 = DSM 759]	ALR16325.1	41 kDa	8	9	0	7	13	14	10	15	0	9	17	15	0	17	18	16	12	0	0	19	17
general secretion pathway protein GspD [Vibrio natriegens NBRC 15636 = ATCC 14048 = DSM 759]	ALR16786.1	73 kDa	13	9	13	18	9	12	12	12	7	23	9	14	12	5	10	12	24	14	16	3	8
ketohydroxyglutarate aldolase [Vibrio natriegens NBRC 15636 = ATCC 14048 = DSM 759]	ALR16849.1	22 kDa	3	5	3	4	4	3	5	5	0	8	4	4	0	5	4	4	0	14	0	7	5
sugar ABC transporter substrate-binding protein [Vibrio natriegens NBRC 15636 = ATCC 14048 = DSM 759]	ALR18823.1	42 kDa	0	8	0	3	22	0	1	6	7	10	35	1	12	1	33	1	0	0	0	14	62
antitermination protein NusB [Vibrio natriegens NBRC 15636 = ATCC 14048 = DSM 759]	ALR16299.1	18 kDa	0	2	3	0	0	3	0	1	0	0	4	4	0	1	4	1	0	0	0	7	6
hypothetical protein PN96_22685 [Vibrio natriegens NBRC 15636 = ATCC 14048 = DSM 759]	ALR18704.1	13 kDa	2	3	0	0	1	7	1	2	0	1	3	6	0	1	2	1	0	0	0	4	6
tryptophan synthase subunit alpha [Vibrio natriegens NBRC 15636 = ATCC 14048 = DSM 759]	ALR15166.1	29 kDa	49	39	58	127	67	39	71	58	51	93	87	56	239	39	45	34	60	41	94	59	66
L-aspartate oxidase [Vibrio natriegens NBRC 15636 = ATCC 14048 = DSM 759]	ALR14624.1	61 kDa	2	7	16	2	1	6	5	0	7	4	2	4	12	0	0	1	0	0	16	0	0
succinyldiaminopimelate aminotransferase [Vibrio natriegens NBRC 15636 = ATCC 14048 = DSM 759]	ALR17105.1	29 kDa	1	1	3	9	5	4	1	3	7	5	9	9	0	6	5	3	0	0	0	14	12
phosphoglucomutase [Vibrio natriegens NBRC 15636 = ATCC 14048 = DSM 759]	ALR18696.1	62 kDa	9	8	10	8	12	9	9	10	29	5	14	10	0	12	16	14	0	14	0	23	26
elongation factor P [Vibrio natriegens NBRC 15636 = ATCC 14048 = DSM 759]	ALR17062.1	21 kDa	43	21	0	17	14	21	46	29	7	12	20	27	0	27	29	29	0	28	0	24	29
ferrichrome-iron receptor [Vibrio natriegens NBRC 15636 = ATCC 14048 = DSM 759]	ALR17189.1	77 kDa	56	36	113	41	55	77	66	58	29	63	92	72	24	92	106	86	36	28	16	113	99
recombinase A [Vibrio natriegens NBRC 15636 = ATCC 14048 = DSM 759]	ALR14652.1	38 kDa	6	27	29	8	9	18	16	26	14	24	20	25	0	21	25	13	0	0	16	35	42
transcriptional regulator [Vibrio natriegens NBRC 15636 = ATCC 14048 = DSM 759]	ALR17595.1	30 kDa	2	5	0	3	1	4	2	5	0	4	1	1	12	1	1	3	0	0	16	1	1
tRNA 2-thiouridylase [Vibrio natriegens NBRC 15636 = ATCC 14048 = DSM 759]	ALR15905.1	42 kDa	20	21	16	0	21	27	15	12	36	4	4	12	0	16	14	19	12	14	31	10	2
S-transferase [Vibrio natriegens NBRC 15636 = ATCC 14048 = DSM 759]	ALR17815.1	32 kDa	108	90	74	51	77	53	104	115	36	96	88	44	0	100	87	80	0	41	47	118	110
uroporphyrin-III methyltransferase [Vibrio natriegens NBRC 15636 = ATCC 14048 = DSM 759]	ALR16621.1	31 kDa	7	2	13	12	5	3	5	5	7	6	2	3	24	0	4	5	12	0	31	1	0
type III effector [Vibrio natriegens NBRC 15636 = ATCC 14048 = DSM 759]	ALR18660.1	13 kDa	16	7	10	53	39	21	21	13	0	74	65	16	0	30	36	22	0	0	16	46	45
carboxynorspermidine decarboxylase [Vibrio natriegens NBRC 15636 = ATCC 14048 = DSM 759]	ALR15186.1	42 kDa	11	15	13	14	9	14	4	6	36	7	6	6	24	9	10	7	0	14	63	7	6
DNA polymerase III subunit beta [Vibrio natriegens NBRC 15636 = ATCC 14048 = DSM 759]	ALR16886.1	41 kDa	16	11	19	19	14	13	20	10	51	21	10	9	60	14	15	11	60	0	31	4	5
ABC transporter ATP-binding protein [Vibrio natriegens NBRC 15636 = ATCC 14048 = DSM 759]	ALR15536.1	60 kDa	6	0	16	2	7	7	11	4	0	7	5	4	12	0	0	1	0	0	31	4	1
2-isopropylmalate synthase [Vibrio natriegens NBRC 15636 = ATCC 14048 = DSM 759]	ALR16578.1	56 kDa	42	50	39	43	75	65	39	48	36	69	67	59	24	72	63	60	120	14	16	67	104
nucleoside triphosphate hydrolase [Vibrio natriegens NBRC 15636 = ATCC 14048 = DSM 759]	ALR16255.1	41 kDa	5	5	3	5	8	12	14	15	0	9	10	12	0	12	8	14	0	41	0	7	4
uroporphyrinogen decarboxylase [Vibrio natriegens NBRC 15636 = ATCC 14048 = DSM 759]	ALR14491.1	39 kDa	9	9	16	5	9	10	7	8	22	10	9	7	0	11	14	13	12	28	0	10	12
acetyl-CoA synthetase [Vibrio natriegens NBRC 15636 = ATCC 14048 = DSM 759]	ALR17032.1	72 kDa	0	0	0	0	0	3	0	0	0	1	0	1	0	0	1	0	0	0	0	1	2
30S ribosomal protein S11 [Vibrio natriegens NBRC 15636 = ATCC 14048 = DSM 759]	ALR16632.1	14 kDa	46	42	13	62	48	47	47	47	0	53	33	48	0	45	48	52	48	41	47	36	41
acetyl-CoA carboxylase subunit alpha [Vibrio natriegens NBRC 15636 = ATCC 14048 = DSM 759]	ALR14871.1	36 kDa	90	80	23	44	85	73	92	89	7	87	100	88	84	70	60	74	48	41	109	78	86
Promega trypsin artifact 5 K to R mods (2239.1, 2914)(1987, 2003)	Trypa5|PromTArt5	?	30	9	16	194	101	109	26	7	0	166	229	171	0	153	195	117	0	0	0	200	211
ribonucleotide-diphosphate reductase subunit beta [Vibrio natriegens NBRC 15636 = ATCC 14048 = DSM 759]	ALR15191.1	44 kDa	0	4	0	5	4	2	0	0	0	6	1	6	0	1	2	2	0	14	0	0	0
30S ribosomal protein S19 [Vibrio natriegens NBRC 15636 = ATCC 14048 = DSM 759]	ALR16651.1	10 kDa	246	234	84	93	379	192	297	317	375	77	99	238	538	133	151	153	467	276	250	140	148
transcriptional regulator [Vibrio natriegens NBRC 15636 = ATCC 14048 = DSM 759]	ALR15981.1	38 kDa	2	1	3	4	5	5	5	6	0	4	1	4	0	2	3	5	0	0	0	6	8
glycyl-tRNA synthetase [Vibrio natriegens NBRC 15636 = ATCC 14048 = DSM 759]	ALR16879.1	35 kDa	13	34	81	8	18	33	16	35	101	21	18	33	12	38	24	45	48	83	47	7	8
16S rRNA-processing protein RimM [Vibrio natriegens NBRC 15636 = ATCC 14048 = DSM 759]	ALR14669.1	21 kDa	5	4	16	2	6	8	5	4	7	6	7	11	0	10	11	10	0	14	0	6	10
phosphate acetyltransferase [Vibrio natriegens NBRC 15636 = ATCC 14048 = DSM 759]	ALR15064.1	77 kDa	130	109	122	224	160	153	181	114	87	215	163	155	120	153	151	145	48	110	235	162	131
transcriptional regulator PdhR [Vibrio natriegens NBRC 15636 = ATCC 14048 = DSM 759]	ALR14681.1	29 kDa	0	2	10	0	6	13	1	10	0	0	12	11	0	9	8	10	0	0	16	10	8
50S ribosomal protein L5 [Vibrio natriegens NBRC 15636 = ATCC 14048 = DSM 759]	ALR16643.1	20 kDa	224	230	119	149	246	231	215	192	22	232	191	212	96	217	218	224	72	303	156	216	211
RNA polymerase sigma factor RpoD [Vibrio natriegens NBRC 15636 = ATCC 14048 = DSM 759]	ALR16553.1	71 kDa	37	58	93	24	43	52	40	49	29	49	57	62	36	52	53	47	36	69	31	66	56
2,3-dihydro-2,3-dihydroxybenzoate dehydrogenase [Vibrio natriegens NBRC 15636 = ATCC 14048 = DSM 759]	ALR16134.1	28 kDa	4	0	0	1	0	3	0	0	0	0	5	1	0	0	1	5	0	0	0	0	9
peptidylprolyl isomerase [Vibrio natriegens NBRC 15636 = ATCC 14048 = DSM 759]	ALR17118.1	28 kDa	35	53	71	71	65	87	55	73	36	86	89	97	12	87	79	75	48	152	0	72	60
Free methionine-(R)-sulfoxide reductase [Vibrio natriegens NBRC 15636 = ATCC 14048 = DSM 759]	ALR15476.1	17 kDa	9	33	48	12	43	73	18	22	22	44	61	72	0	53	57	69	24	14	0	78	72
inorganic pyrophosphatase [Vibrio natriegens NBRC 15636 = ATCC 14048 = DSM 759]	ALR16606.1	20 kDa	44	44	16	67	58	25	47	46	0	47	59	52	0	47	57	34	0	96	0	53	55
glucose-6-phosphate isomerase [Vibrio natriegens NBRC 15636 = ATCC 14048 = DSM 759]	ALR17160.1	61 kDa	51	82	42	34	46	63	49	52	14	50	47	77	12	66	61	69	72	28	47	49	66
UDP-N-acetylmuramate--alanine ligase [Vibrio natriegens NBRC 15636 = ATCC 14048 = DSM 759]	ALR16502.1	53 kDa	1	1	6	2	0	6	2	1	7	1	0	9	0	4	5	2	0	0	0	12	1
TorR family transcriptional regulator [Vibrio natriegens NBRC 15636 = ATCC 14048 = DSM 759]	ALR16478.1	27 kDa	26	31	10	26	17	18	34	35	0	19	8	16	12	23	23	22	0	55	0	19	27
2Fe-2S ferredoxin [Vibrio natriegens NBRC 15636 = ATCC 14048 = DSM 759]	ALR16374.1	12 kDa	8	2	6	4	4	1	13	10	0	1	1	2	0	3	14	1	0	0	0	12	11

## Sheet: Legend
Proteomics analysis on samples taken during exponential V. natriegens growth in minimal medium at 0, 300, 540 and 650 mM NaCl
