# Supplementary material for: Vibrio natriegens genome‐scale modeling reveals insights into halophilic adaptations and resource allocation
Source: Mol Syst Biol. 2023 Feb 27;19(4):e10523. doi: 10.15252/msb.202110523 (PMC10090949; doi:10.15252/msb.202110523)
Supplement: Supplementary file 8 — Dataset EV7 [file MSB-19-e10523-s012.xlsx]

## Sheet: Table EV7
iLC858	iML1515
rxn00001_c	PPA
rxn00029_c	PPBNGS
rxn00048_c	RBFSb
rxn00060_c	HMBS
rxn00065_c	ADNCYC
rxn00077_c	NADK
rxn00083_c	NADTRHD
rxn00085_c	GLUSy
rxn00086_c	GTHOr
rxn00095_c	AP4AH
rxn00097_c	ADK1
rxn00100_c	DPCOAK
rxn00105_c	NMNAT
rxn00114_c	CBMKr
rxn00117_c	NDPK2
rxn00119_c	UMPK
rxn00122_c	FMNAT
rxn00124_c	PYDXK
rxn00126_c	METAT
rxn00132_c	NTD7
rxn00132_c	NTD7pp
rxn00134_c	ADNK1
rxn00137_c	BPNT
rxn00138_c	NADS1
rxn00139_c	ADPT
rxn00140_c	PDE1
rxn00143_c	AHCYSNS
rxn00147_c	PPS
rxn00148_c	PYK
rxn00148_c	PYK2
rxn00157_c	PFL
rxn00159_c	ME1
rxn00161_c	ME2
rxn00165_c	SERD_L
rxn00166_c	SERD_D
rxn00171_c	ACALD
rxn00173_c	PTAr
rxn00178_c	ACACT1r
rxn00179_c	GLU5K
rxn00187_c	GLNS
rxn00189_c	GLUN
rxn00189_c	GLUNpp
rxn00192_c	ACGS
rxn00193_c	GLUR
rxn00194_c	GLUDC
rxn00206_c	SPODM
rxn00206_c	SPODMpp
rxn00208_c	PYAM5PO
rxn00209_c	PDX5POi
rxn00211_c	UDPGD
rxn00213_c	GALUi
rxn00214_c	UDPG4E
rxn00216_c	HEX1
rxn00224_c	FCLT
rxn00225_c	ACKr
rxn00237_c	NDPK1
rxn00239_c	GK1
rxn00242_c	PPGPPDP
rxn00247_c	PPCK
rxn00248_c	MDH
rxn00251_c	PPC
rxn00256_c	CS
rxn00260_c	ASPTA
rxn00274_c	GLYAT
rxn00283_c	ALAR
rxn00285_c	SUCOAS
rxn00289_c	MCITL2
rxn00291_c	SGDS
rxn00293_c	UAGDP
rxn00299_c	GTPCI
rxn00300_c	GTPCII2
rxn00303_c	GTPDPK
rxn00313_c	DAPDC
rxn00321_c	LYSAM
rxn00330_c	MALS
rxn00336_c	ICL
rxn00337_c	ASPK
rxn00338_c	ASPO6
rxn00347_c	ASPT
rxn00351_c	GTHS
rxn00358_c	UDPGALM
rxn00361_c	ADSK
rxn00363_c	NTD4
rxn00363_c	NTD4pp
rxn00364_c	CYTK1
rxn00369_c	CYTDK2
rxn00392_c	RBFK
rxn00405_c	ARGDC
rxn00405_c	ARGDCpp
rxn00409_c	NDPK3
rxn00412_c	CTPS2
rxn00414_c	CBPS
rxn00416_c	ASNS1
rxn00420_c	PSP_L
rxn00420_c	PSP_Lpp
rxn00423_c	SERAT
rxn00433_c	SARCOX
rxn00438_c	TMPK
rxn00459_c	ENO
rxn00461_c	UAGCVT
rxn00469_c	ACODA
rxn00473_c	TRPAS2
rxn00474_c	TRPS2
rxn00493_c	PHETA1
rxn00500_c	LDH_D
rxn00503_c	P5CD
rxn00512_c	GLYCLTDx
rxn00527_c	TYRTA
rxn00539_c	ETHAAL
rxn00540_c	HOPNTAL
rxn00541_c	THRA2
rxn00541_c	THRA
rxn00543_c	ALCD2x
rxn00545_c	PFK
rxn00546_c	M1PD
rxn00547_c	HEX7
rxn00549_c	FBP
rxn00552_c	G6PDA
rxn00555_c	GF6PTA
rxn00558_c	PGI
rxn00566_c	CYSDS
rxn00568_c	NTRIR2x
rxn00601_c	AST
rxn00604_c	G6PDH2r
rxn00606_c	TRE6PH
rxn00612_c	G3PD2
rxn00615_c	GLYK
rxn00623_c	SULR
rxn00646_c	GLUCYS
rxn00649_c	CYSS
rxn00650_c	AMPTASECG
rxn00669_c	ACCOAL
rxn00670_c	PTA2
rxn00679_c	MCITS
rxn00686_c	DHFR
rxn00690_c	FTHFLi
rxn00691_c	FTHFD
rxn00692_c	GHMT2r
rxn00693_c	METS
rxn00695_c	GLGC
rxn00704_c	PGMT
rxn00708_c	NTD2
rxn00708_c	NTD2pp
rxn00709_c	URIK1
rxn00710_c	OMPDC
rxn00711_c	UPPRT
rxn00713_c	URIK2
rxn00717_c	CSND
rxn00727_c	ANS
rxn00737_c	THRD_L
rxn00743_c	ALKP
rxn00747_c	TPI
rxn00748_c	MGSA
rxn00758_c	GPDDA1
rxn00758_c	GPDDA1pp
rxn00766_c	G2PPpp
rxn00775_c	ADPRDP
rxn00781_c	GAPD
rxn00784_c	DRPA
rxn00785_c	TKT2
rxn00786_c	FBA
rxn00790_c	GLUPRT
rxn00791_c	ANPRT
rxn00799_c	FUM
rxn00800_c	ADSL1r
rxn00802_c	ARGSL
rxn00806_c	LEUTAi
rxn00808_c	GALKr
rxn00830_c	IPDDI
rxn00831_c	NTD11pp
rxn00831_c	NTD11
rxn00832_c	IMPC
rxn00834_c	IMPD
rxn00835_c	INSK
rxn00836_c	HXPRT
rxn00837_c	GMPR
rxn00838_c	ADSS
rxn00839_c	NDPK8
rxn00851_c	ALAALAr
rxn00858_c	AGMT
rxn00859_c	HISTD
rxn00872_c	ACOAD1f
rxn00874_c	ACACT2r
rxn00881_c	MI1PP
rxn00897_c	ACGAMK
rxn00898_c	DHAD1
rxn00902_c	IPPS
rxn00903_c	VALTA
rxn00907_c	MTHFD
rxn00908_c	GLYCL
rxn00912_c	MOHMT
rxn00913_c	NTD9
rxn00913_c	NTD9pp
rxn00914_c	GSNK
rxn00915_c	GUAPRT
rxn00931_c	P5CR
rxn00938_c	NNAM
rxn00966_c	CHRPL
rxn00974_c	ACONTa
rxn00980_c	PGLYCP
rxn01000_c	PPNDH
rxn01011_c	HPYRRx
rxn01013_c	HPYRRy
rxn01018_c	ASPCT
rxn01019_c	OCBT
rxn01021_c	MTAN
rxn01053_c	LCADi
rxn01068_c	THRD
rxn01069_c	THRS
rxn01073_c	GPDDA2
rxn01073_c	GPDDA2pp
rxn01100_c	PGK
rxn01101_c	PGCD
rxn01102_c	GLYCK
rxn01106_c	PGM
rxn01115_c	GND
rxn01116_c	RPE
rxn01117_c	A5PISO
rxn01127_c	DADK
rxn01137_c	ADA
rxn01138_c	PUNP1
rxn01143_c	TMDK1
rxn01145_c	NTD5
rxn01145_c	NTD5pp
rxn01146_c	TMDPP
rxn01199_c	XYLK
rxn01204_c	ABTA
rxn01208_c	OMCDC
rxn01211_c	MTHFC
rxn01213_c	DMATT
rxn01218_c	NTD3pp
rxn01218_c	NTD3
rxn01219_c	CYTK2
rxn01255_c	CHORS
rxn01257_c	ADCS
rxn01268_c	PPND
rxn01274_c	GLYOX
rxn01275_c	GNK
rxn01280_c	TRSARr
rxn01292_c	ARAI
rxn01300_c	HSK
rxn01302_c	HSDy
rxn01304_c	HSST
rxn01329_c	PMANM
rxn01331_c	E4PD
rxn01332_c	DDPA
rxn01333_c	TALA
rxn01343_c	PFK_3
rxn01352_c	NTPTP1
rxn01353_c	NDPK5
rxn01358_c	PUNP5
rxn01362_c	ORPT
rxn01366_c	PYNP2r
rxn01368_c	CYTD
rxn01388_c	ACONTb
rxn01396_c	PYDXNK
rxn01416_c	CYANST
rxn01416_c	CYANSTpp
rxn01434_c	ARGSS
rxn01445_c	NTD8pp
rxn01445_c	NTD8
rxn01446_c	PUNP4
rxn01451_c	HACD1
rxn01465_c	DHORTS
rxn01466_c	GRTT
rxn01476_c	PGL
rxn01477_c	EDD
rxn01484_c	AGDC
rxn01485_c	PGAMT
rxn01492_c	FRUK
rxn01507_c	NTD6
rxn01507_c	NTD6pp
rxn01509_c	DGK1
rxn01512_c	NDPK4
rxn01513_c	DTMPK
rxn01518_c	DURIK1
rxn01520_c	TMDS
rxn01521_c	NTD1
rxn01521_c	NTD1pp
rxn01522_c	XAND
rxn01538_c	TMK
rxn01544_c	XPPT
rxn01548_c	PUNP3
rxn01575_c	ILETA
rxn01603_c	DHFS
rxn01620_c	FCLPA
rxn01621_c	RMPA
rxn01643_c	ASAD
rxn01649_c	PUNP7
rxn01673_c	NDPK7
rxn01675_c	G1PTT
rxn01678_c	NDPK6
rxn01739_c	SHKK
rxn01740_c	SHK3Dr
rxn01761_c	RMI
rxn01763_c	RBK_L1
rxn01790_c	DPR
rxn01791_c	PANTS
rxn01799_c	DURIPP
rxn01800_c	DCYTD
rxn01807_c	PYDAMK
rxn01834_c	LGTHL
rxn01851_c	ABUTD
rxn01858_c	DADA
rxn01859_c	PUNP2
rxn01868_c	BETALDHy
rxn01961_c	NTD10
rxn01961_c	NTD10pp
rxn01973_c	SDPDS
rxn01974_c	DAPE
rxn01985_c	PUNP6
rxn01986_c	PPM2
rxn01997_c	TDPGDH
rxn02000_c	TDPDRE
rxn02003_c	TDPDRR
rxn02008_c	UAMAGS
rxn02011_c	UAAGDS
rxn02056_c	SHCHF
rxn02155_c	NNATr
rxn02160_c	HISTP
rxn02161_c	RMK
rxn02167_c	ECOAH1
rxn02175_c	PTPATi
rxn02177_c	ICHORT
rxn02201_c	DHPS2
rxn02212_c	DHQS
rxn02213_c	DHQTi
rxn02230_c	MCPST
rxn02264_c	UPP3S
rxn02285_c	UAPGR
rxn02286_c	UAMAS
rxn02288_c	UPPDC1
rxn02303_c	CPPPGO
rxn02305_c	TMPPP
rxn02312_c	AMAOTr
rxn02320_c	HSTPT
rxn02321_c	X5PL3E
rxn02331_c	KDOPS
rxn02341_c	PPCDC
rxn02373_c	G5SD
rxn02374_c	G5SADs
rxn02402_c	NNDPR
rxn02404_c	KDOPP
rxn02405_c	KDOCT2
rxn02449_c	GTPDPDP
rxn02465_c	AGPR
rxn02473_c	IGPDH
rxn02474_c	APRAUR
rxn02475_c	DHPPDA2
rxn02476_c	PSCVT
rxn02484_c	HMPK1
rxn02508_c	PRAIi
rxn02521_c	23PDE7pp
rxn02680_c	ACACT4r
rxn02774_c	SHCHD2
rxn02789_c	IPPMIb
rxn02804_c	ACACT7r
rxn02811_c	IPPMIa
rxn02831_c	SUCBZL
rxn02834_c	PRATPP
rxn02835_c	PRAMPC
rxn02895_c	PRAGSr
rxn02897_c	NNDMBRT
rxn02911_c	ECOAH5
rxn02914_c	PSERT
rxn02933_c	HACD8
rxn02937_c	PRAIS
rxn02939_c	PERD
rxn02988_c	QULNS
rxn03004_c	GARFT
rxn03031_c	THDPS
rxn03038_c	HPPPNDO
rxn03061_c	MICITDr
rxn03062_c	IPMD
rxn03075_c	HETZK
rxn03084_c	PRFGS
rxn03108_c	PMPK
rxn03135_c	IG3PS
rxn03136_c	ADSL2r
rxn03137_c	AICART
rxn03146_c	UHGADA
rxn03150_c	RZ5PP
rxn03164_c	UGMDDS
rxn03175_c	PRMICI
rxn03181_c	TDSK
rxn03182_c	MOAT
rxn03239_c	HACD7
rxn03240_c	ECOAH7
rxn03241_c	ECOAH6
rxn03242_c	HACD5
rxn03243_c	ACACT5r
rxn03244_c	HACD4
rxn03245_c	ECOAH4
rxn03246_c	HACD3
rxn03247_c	ECOAH3
rxn03248_c	ACACT3r
rxn03249_c	HACD2
rxn03393_c	OPHBDC
rxn03395_c	OHPHM
rxn03422_c	SGSAD
rxn03437_c	DHAD2
rxn03439_c	MOAT2
rxn03445_c	OHPBAT
rxn03483_c	23PDE9pp
rxn03511_c	AGMHE
rxn03536_c	ADOCBIK
rxn03537_c	ACBIPGT
rxn03538_c	ADOCBLS
rxn03638_c	G1PACT
rxn03841_c	ADCL
rxn03884_c	EDA
rxn03893_c	HBZOPT
rxn03901_c	UDCPDP
rxn03904_c	PAPPT3
rxn03907_c	MEPCT
rxn03908_c	CDPMEK
rxn03909_c	DXPS
rxn03910_c	MECDPS
rxn03916_c	GMHEPAT
rxn03917_c	S7PI
rxn03918_c	GMHEPK
rxn03919_c	GMHEPPA
rxn03958_c	DXPRIi
rxn04082_c	RBP4E
rxn04597_c	PPPNDO
rxn04704_c	CPPPGO2
rxn04750_c	HADPCOADH3
rxn04792_c	FALDH2
rxn04794_c	OBTFL
rxn04954_c	MTHFR2
rxn05029_c	CBIAT
rxn05040_c	DB4PS
rxn05146_c	GLUabcpp
rxn05150_c	ZNabcpp
rxn05151_c	LYSabcpp
rxn05152_c	ASPabcpp
rxn05153_c	SULabcpp
rxn05154_c	ARGabcpp
rxn05155_c	GLNabcpp
rxn05156_c	ORNabcpp
rxn05163_c	PTRCabcpp
rxn05164_c	HISabcpp
rxn05170_c	MALTabcpp
rxn05175_c	SPMDabcpp
rxn05177_c	THMabcpp
rxn05183_c	METDabcpp
rxn05195_c	FE3abcpp
rxn05197_c	URAt2pp
rxn05202_c	XANt2pp
rxn05206_c	Ktex
rxn05217_c	ASPt2pp
rxn05219_c	METabcpp
rxn05221_c	PROt4pp
rxn05231_c	RNDR1
rxn05233_c	RNDR2
rxn05239_c	PAPSR
rxn05289_c	TRDR
rxn05298_c	GLUt4pp
rxn05301_c	TYRt2rpp
rxn05305_c	LYSt3pp
rxn05307_c	SERt2rpp
rxn05312_c	PIt2rpp
rxn05319_c	H2Otex
rxn05319_c	H2Otpp
rxn05342_c	3OAR140
rxn05343_c	3OAS100
rxn05345_c	3OAS140
rxn05346_c	3OAS60
rxn05347_c	KAS14
rxn05348_c	3OAS120
rxn05349_c	ACOATA
rxn05350_c	3OAS80
rxn05465_c	MCOATA
rxn05466_c	NH4tpp
rxn05466_c	NH4tex
rxn05467_c	CO2tpp
rxn05467_c	CO2tex
rxn05468_c	O2tpp
rxn05468_c	O2tex
rxn05494_c	DALAt2pp
rxn05496_c	ALAt2pp
rxn05508_c	ASNt2rpp
rxn05514_c	CA2t3pp
rxn05516_c	CD2abcpp
rxn05527_c	CSNt2pp
rxn05528_c	CU1abcpp
rxn05528_c	CU2abcpp
rxn05551_c	ETHAt2pp
rxn05569_c	GAMptspp
rxn05581_c	GLYCtex
rxn05581_c	GLYCtpp
rxn05608_c	MALTTRabcpp
rxn05616_c	MG2tex
rxn05616_c	MG2tpp
rxn05618_c	MNt2pp
rxn05663_c	TRPt2rpp
rxn05682_c	ALLTNt2rpp
rxn05958_c	RHCCE
rxn06075_c	RNDR4
rxn06076_c	RNDR3
rxn06510_c	ACACT6r
rxn06591_c	GLUTRR
rxn06723_c	U23GAAT
rxn06729_c	UAGAAT
rxn06777_c	HACD6
rxn06937_c	GLUTRS
rxn08025_c	AB6PGH
rxn08094_c	AKGDH
rxn08126_c	MLTG1
rxn08126_c	AMALT1
rxn08127_c	MLTG1
rxn08127_c	AMALT1
rxn08127_c	AMALT2
rxn08128_c	MLTG1
rxn08128_c	AMALT3
rxn08128_c	AMALT1
rxn08128_c	AMALT2
rxn08129_c	AMALT4
rxn08294_c	DAGK120
rxn08295_c	DAGK140
rxn08296_c	DAGK141
rxn08297_c	DAGK160
rxn08298_c	DAGK161
rxn08299_c	DAGK180
rxn08300_c	DAGK181
rxn08306_c	DASYN120
rxn08307_c	DASYN140
rxn08308_c	DASYN141
rxn08309_c	DASYN160
rxn08310_c	DASYN161
rxn08311_c	DASYN180
rxn08312_c	DASYN181
rxn08333_c	DHNAOT4
rxn08352_c	DMPPS
rxn08433_c	FA100ACPHi
rxn08438_c	FA80ACPHi
rxn08458_c	FADRx
rxn08521_c	FLVRx
rxn08527_c	FRD2
rxn08528_c	FRD3
rxn08546_c	G3PAT120
rxn08547_c	G3PAT140
rxn08548_c	G3PAT141
rxn08549_c	G3PAT160
rxn08550_c	G3PAT161
rxn08551_c	G3PAT180
rxn08552_c	G3PAT181
rxn08556_c	G3PD5
rxn08557_c	G3PD6
rxn08558_c	G3PD7
rxn08583_c	GALT1
rxn08615_c	GLCS1
rxn08618_c	GLCTR1
rxn08619_c	GLCTR2
rxn08620_c	GLCTR3
rxn08647_c	GLYCK2
rxn08669_c	GPDDA4pp
rxn08669_c	GPDDA4
rxn08708_c	HEPK1
rxn08709_c	HEPK2
rxn08710_c	HEPT1
rxn08711_c	HEPT2
rxn08712_c	HEPT3
rxn08713_c	HEPT4
rxn08756_c	IPDPS
rxn08783_c	LDH_D2
rxn08792_c	L_LACD2
rxn08793_c	L_LACD3
rxn08796_c	LPLIPAL1A120pp
rxn08797_c	LPLIPAL1A140pp
rxn08798_c	LPLIPAL1A141pp
rxn08799_c	LPLIPAL1A160pp
rxn08800_c	LPLIPAL1A161pp
rxn08801_c	LPLIPAL1A180pp
rxn08802_c	LPLIPAL1A181pp
rxn08803_c	LPLIPAL1E120pp
rxn08804_c	LPLIPAL1E140pp
rxn08805_c	LPLIPAL1E141pp
rxn08806_c	LPLIPAL1E160pp
rxn08807_c	LPLIPAL1E161pp
rxn08808_c	LPLIPAL1E180pp
rxn08809_c	LPLIPAL1E181pp
rxn08810_c	LPLIPAL1G120pp
rxn08811_c	LPLIPAL1G140pp
rxn08812_c	LPLIPAL1G141pp
rxn08813_c	LPLIPAL1G160pp
rxn08814_c	LPLIPAL1G161pp
rxn08815_c	LPLIPAL1G180pp
rxn08816_c	LPLIPAL1G181pp
rxn08817_c	LPLIPAL2A120
rxn08818_c	LPLIPAL2A140
rxn08819_c	LPLIPAL2A141
rxn08820_c	LPLIPAL2A160
rxn08821_c	LPLIPAL2A161
rxn08822_c	LPLIPAL2A180
rxn08823_c	LPLIPAL2A181
rxn08838_c	LPLIPAL2E120
rxn08839_c	LPLIPAL2E140
rxn08840_c	LPLIPAL2E141
rxn08841_c	LPLIPAL2E160
rxn08842_c	LPLIPAL2E161
rxn08843_c	LPLIPAL2E180
rxn08844_c	LPLIPAL2E181
rxn08845_c	LPLIPAL2G120
rxn08846_c	LPLIPAL2G140
rxn08847_c	LPLIPAL2G141
rxn08848_c	LPLIPAL2G160
rxn08849_c	LPLIPAL2G161
rxn08850_c	LPLIPAL2G180
rxn08851_c	LPLIPAL2G181
rxn08900_c	MDH2
rxn08901_c	MDH3
rxn08954_c	MOAT3C
rxn08971_c	NADH10
rxn08975_c	NADH5
rxn08976_c	NADH9
rxn09101_c	PGPP120
rxn09101_c	PGPP120pp
rxn09102_c	PGPP140pp
rxn09102_c	PGPP140
rxn09103_c	PGPP141pp
rxn09103_c	PGPP141
rxn09104_c	PGPP160pp
rxn09104_c	PGPP160
rxn09105_c	PGPP161
rxn09105_c	PGPP161pp
rxn09106_c	PGPP180pp
rxn09106_c	PGPP180
rxn09107_c	PGPP181
rxn09107_c	PGPP181pp
rxn09108_c	PGSA120
rxn09109_c	PGSA140
rxn09110_c	PGSA141
rxn09111_c	PGSA160
rxn09112_c	PGSA161
rxn09113_c	PGSA180
rxn09114_c	PGSA181
rxn09128_c	PLIPA1A180pp
rxn09177_c	PPNCL2
rxn09180_c	PPPGO3
rxn09197_c	PSD120
rxn09198_c	PSD140
rxn09199_c	PSD141
rxn09200_c	PSD160
rxn09201_c	PSD161
rxn09202_c	PSD180
rxn09203_c	PSD181
rxn09205_c	PSSA120
rxn09206_c	PSSA140
rxn09207_c	PSSA141
rxn09208_c	PSSA160
rxn09209_c	PSSA161
rxn09210_c	PSSA180
rxn09211_c	PSSA181
rxn09225_c	RHAT1
rxn09240_c	SADT2
rxn09264_c	SPMDAT1
rxn09265_c	SPMDAT2
rxn09272_c	SUCDi
rxn09296_c	THIORDXi
rxn09320_c	TPRDCOAS
rxn09692_c	CHLt2pp
rxn10042_c	ATPS4rpp
rxn10118_c	HYD1pp
rxn10120_c	NO3R1pp
rxn10121_c	NO3R2pp
rxn10125_c	THD2pp
rxn10131_c	ARGORNt7pp
rxn10133_c	PPPNt2rpp
rxn10147_c	CBL1abcpp
rxn10150_c	CITt7pp
rxn10174_c	MALTHXabcpp
rxn10180_c	PNTOt4pp
rxn10343_c	HG2abcpp
rxn10473_c	CLtex
rxn10474_c	COBALT2tex
rxn10474_c	COBALT2tpp
rxn10571_c	MG2uabcpp
rxn10806_c	CYTBD2pp
rxn12510_c	PNTK
rxn05226_c	GLCptspp
rxn05501_c	ARBTptspp
rxn05567_c	GALTptspp
rxn05610_c	MANptspp
rxn10184_c	SBTptspp
rxn05485_c	ACGAptspp
rxn05607_c	MALTptspp
rxn05655_c	SUCptspp
rxn05560_c	FRUptspp
rxn02005_c	TREptspp
rxn05617_c	MNLptspp
rxn00154_c	PDH
rxn00198_c	ICDHyr
rxn01629_c	G1SAT
rxn00789_c	ATPPRT
rxn03087_c	SDPTA
rxn01256_c	CHORM
rxn08335_c	DHORD2
rxn00917_c	GMPS2
rxn00979_c	GCALDD
rxn08043_c	ACHBS
rxn08764_c	KARA2
rxn05162_c	GALabcpp
rxn05646_c	RMNtpp
rxn05500_c	ARBt2rpp
rxn09005_c	NO3tex
rxn08983_c	NAt3_2pp
rxn05488_c	ACt2rpp
rxn08016_c	AACPS3
rxn08086_c	AGPAT160
rxn00943_c	FACOAE160
rxn00946_c	ACOAD7f
rxn08017_c	AACPS4
rxn08087_c	AGPAT161
rxn08443_c	FACOAE161
rxn02277_c	DBTS
rxn05114_c	AIRC2
rxn05115_c	AIRC3
rxn05683_c	BUTt2rpp
rxn05564_c	ABUTt2pp
rxn00508_c	SSALx
rxn00509_c	SSALy
rxn03060_c	MCITD
rxn05582_c	GLYt2pp
rxn08525_c	FORtppi
rxn08525_c	FORtex
rxn00701_c	UGLT
rxn00598_c	3OXCOAT
rxn05467	EX_co2_e
rxn05039	PMDPHT
rxn03080	RBFSa
rxn02507	IGPS
rxn09005	EX_no3_e
rxn05581	EX_glyc_e
rxn03130	USHD
rxn03159	LPADSS
rxn08525	EX_for_e
rxn01258	ICHORS_copy2
rxn02832	SUCBZS
rxn01258	ICHORS_copy1
rxn03408	UAGPT3
rxn01964	TRPS1
rxn05616	EX_mg2_e
rxn10570	EX_meoh_e
rxn10474	EX_cobalt2_e
rxn05613	METSOX1abcpp
rxn01152	ARABDI
rxn05602	L_LACt2rpp
rxn05319	EX_h2o_e
rxn05466	EX_nh4_e
rxn05206	EX_k_e
rxn10473	EX_cl_e
rxn05651	SO4t2pp
rxn05468	EX_o2_e
rxn10570	MEOHtrpp
rxn10570	MEOHtex
rxn11703	SHCHCS3
rxn00904	VPAMTr
rxn01201	GHBDHx
rxn00766	G2PP
rxn02504	DHNPA2r
rxn11702	SEPHCHCS
rxn00772	RBK
rxn01200	TKT1
rxn02186	KARA1
rxn06865	EDTXS1
rxn06848	EDTXS2
rxn00546	SBTPD
rxn40037	DHDPS
rxn00770	PRPPS
rxn03147	PRASCSi
rxn00777	RPI

## Sheet: Legend
Reaction mapping of iLC858 to E. coli GSMM iML1515
