# Supplementary material for: Vibrio natriegens genome‐scale modeling reveals insights into halophilic adaptations and resource allocation
Source: Mol Syst Biol. 2023 Feb 27;19(4):e10523. doi: 10.15252/msb.202110523 (PMC10090949; doi:10.15252/msb.202110523)
Supplement: Supplementary file 9 — Dataset EV8 [file MSB-19-e10523-s011.xlsx]

## Sheet: Table EV8
flux	reaction id	reaction name
25.6781	rxn37569_c	NADH:ubiquinone oxidoreductase (Na+-translocating)
5.5831	rxn00973_c	citrate hydroxymutase_c
4.7892	rxn30509_c	Oxaloacetate Decarboxylase (na pump)
2.684	rxn00258_c	Malonyl-CoA:pyruvate carboxytransferase_c
1.3884	rxn00278_c	L-Alanine:NAD+ oxidoreductase (deaminating)_c
0.7618	rxn02185_c	2-Acetolactate pyruvate-lyase (carboxylating)_c
0.7618	rxn03194_c	(S)-2-Aceto-2-hydroxybutanoate pyruvate-lyase (carboxylating)_c
0.7618	rxn02186_c	2,3-Dihydroxy-3-methylbutanoate:NADP+ oxidoreductase (isomerizing)
0.6858	rxn00770_c	ATP:D-ribose-5-phosphate diphosphotransferase_c
0.5817	rxn00798_c	D-ribose aldose-ketose-isomerase_c
0.5817	rxn01114_c	ATP:D-ribulose 5-phosphotransferase_c
0.4974	rxn00272_c	L-Alanine:glyoxylate aminotransferase_c
0.389	rxn00113_c	Carbon-dioxide:ammonia ligase (ADP-forming,carbamate-phosphorylating)_c
0.3657	rxn00904_c	L-Valine:pyruvate aminotransferase_c
0.3268	rxn03147_c	1-(5-Phosphoribosyl)-5-amino-4-carboxyimidazole:L-aspartate ligase (ADP-forming)_c
0.3268	rxn10053_c	phosphoribosylaminoimidazole carboxylase (ATP-dependent)
0.3223	rxn40037_c	L-aspartate-4-semialdehyde hydro-lyase [adding pyruvate and cyclizing; (2S,4S)-4-hydroxy-2,3,4,5-tetrahydrodipicolinate-forming]
0.3223	rxn39451_c	2,3,4,5-tetrahydrodipicolinate:NAD+ 4-oxidoreductase
0.2278	rxn00379_c	ATP:sulfate adenylyltransferase_c
0.2278	rxn05256_c	AMP,sulfite:thioredoxin-disulfide oxidoreductase(adenosine-5'-phosphosulfate-forming)_c
0.199	rxn00611_c	sn-Glycerol-3-phosphate:NAD+ 2-oxidoreductase_c
0.1914	rxn00929_c	L-Proline:NAD+ 5-oxidoreductase_c
0.1584	rxn00910_c	5-methyltetrahydrofolate:NADP+ oxidoreductase_c
0.1558	rxn05457_c	[Acyl-carrier-protein] acetyltransferase_c
0.1558	rxn05736_c	acyl-coenzyme A ligase_c
0.1558	rxn05744_c	b-ketoacyl synthetase (n-C14:0)
0.1359	rxn05957_c	O4-succinyl-L-homoserine:hydrogen sulfide S-(3-amino-3-carboxypropyl)transferase_c
0.1206	rxn00371_c	Formate:NAD+ oxidoreductase_c
0.1041	rxn01200_c	Sedoheptulose-7-phosphate:D-glyceraldehyde-3-phosphate glycolaldehyde transferase_c
0.0884	rxn10029_c	b-ketoacyl synthetase (octadecanoate)
0.0884	rxn00676_c	acetyl-CoA:propanoyl-CoA 2-C-acetyltransferase_c
0.0884	rxn05358_c	2-methylbutanoyl-CoA:[acyl-carrier-protein] transferase_c
0.0884	rxn05359_c	4-methyl-3-oxo-hexanoyl-ACP:malonyl-[acyl-carrier-protein] C-acyltransferase (decarboxylating)_c
0.0884	rxn05363_c	4-methyl-hexanoyl-ACP:malonyl-[acyl-carrier-protein] C-acyltransferase (decarboxylating)_c
0.0884	rxn05367_c	6-methyl-octanoyl-ACP:malonyl-[acyl-carrier-protein] C-acyltransferase (decarboxylating)_c
0.0884	rxn05371_c	8-methyl-decanoyl-ACP:malonyl-[acyl-carrier-protein] C-acyltransferase (decarboxylating)_c
0.0884	rxn05375_c	10-methyl-dodecanoyl-ACP:malonyl-[acyl-carrier-protein] C-acyltransferase (decarboxylating)_c
0.0884	rxn05379_c	12-methyl-tetra-decanoyl-ACP:malonyl-[acyl-carrier-protein] C-acyltransferase (decarboxylating)_c
0.0884	rxn05452_c	14-methyl-hexa-decanoyl-ACP:[acyl-carrier-protein] transferase_c
0.0884	rxn05454_c	15-methyl-hexa-decanoyl-ACP:[acyl-carrier-protein] transferase_c
0.0884	rxn05383_c	3-methylbutanoyl-CoA:[acyl-carrier-protein] transferase_c
0.0884	rxn05384_c	3-methylbutanoyl-ACP:malonyl-[acyl-carrier-protein] C-acyltransferase (decarboxylating)_c
0.0884	rxn05388_c	5-methyl-hexanoyl-ACP:malonyl-[acyl-carrier-protein] C-acyltransferase (decarboxylating)_c
0.0884	rxn05392_c	7-methyl-octanoyl-ACP:malonyl-[acyl-carrier-protein] C-acyltransferase (decarboxylating)_c
0.0884	rxn05396_c	9-methyl-decanoyl-ACP:malonyl-[acyl-carrier-protein] C-acyltransferase (decarboxylating)_c
0.0884	rxn05400_c	11-methyl-dodecanoyl-ACP:malonyl-[acyl-carrier-protein] C-acyltransferase (decarboxylating)_c
0.0884	rxn05404_c	13-methyl-tetra-decanoyl-ACP:malonyl-[acyl-carrier-protein] C-acyltransferase (decarboxylating)_c
0.049	rxn01964_c	L-serine hydro-lyase [adding 1-C-(indol-3-yl)glycerol 3-phosphate; L-tryptophan and glyceraldehyde-3-phosphate-forming]_c
0.049	rxn02507_c	1-(2-Carboxyphenylamino)-1-deoxy-D-ribulose-5-phosphate carboxy-lyase(cyclizing)_c
0.026	rxn03159_c	UDP-2,3-bis(3-hydroxytetradecanoyl)glucosamine:2,3-bis-(3-hydroxytetradecanoyl)-alpha-D-glucosaminyl-1-phosphate 2,3-bis(3-hydroxytetradecanoyl)-glucosaminyltransferase_c
0.026	rxn03408_c	UDP-N-acetyl-D-glucosamine:undecaprenyl-diphospho-N-acetylmuramoyl-L-alanyl-gamma-D-glutamyl-meso-2,6-diaminopimeloyl-D-alanyl-D-alanine 4-beta-N-acetylglucosaminlytransferase_c
0.026	rxn09345_c	Undecaprenyl diphosphate synthase_c
0.026	rxn10199_c	Peptidoglycan subunit synthesis_c
0.0257	rxn05654_c	Transport of succinate, extracellular_c
0.0166	rxn01517_c	ATP:dUMP phosphotransferase_c
0.0129	rxn03080_c	5-amino-6-(D-ribitylamino)uracil butanedionetransferase_c
0.0111	rxn10232_c	isoheptadecanoyl-phosphatidylserine decarboxylase_c
0.0111	rxn10233_c	anteisoheptadecanoyl-phosphatidylserine decarboxylase_c
0.0096	rxn01486_c	trans,trans-Farnesyl-diphosphate:isopentenyl-diphosphate farnesyltranstransferase_c
0.0096	rxn03891_c	R05612_c
0.0096	rxn03892_c	R05613_c
0.0096	rxn05287_c	geranylgeranyl-diphosphate:isopentenyl-diphosphate transtransferase_c
0.0096	rxn12008_c	R05611_c
0.0064	rxn00532_c	3-oxopropanoate:NADP+ oxidoreductase (CoA-malonylating)_c
0.0064	rxn12512_c	(R)-4'-Phosphopantothenate:L-cysteine ligase_c
0.0064	rxn00101_c	Urea amidohydrolase_c
0.0064	rxn01258_c	chorismate hydroxymutase_c
0.0032	rxn20643_c	thiC (gene name)
0.0032	rxn04070_c	pyridoxine 5'-phosphate synthase_c
0.0032	rxn05005_c	S-adenosyl-L-methionine:uroporphyrinogen-III C-methyltransferase_c
0.0032	rxn05006_c	S-adenosyl-L-methionine:precorrin-1 C-methyltransferase_c
0.0032	rxn10052_c	adenylate kinase (Inorganic triphosphate)_c
0.0032	rxn11663_c	4-(phosphonooxy)threonine:NAD oxidoreductase_c
0.0032	rxn15947_c	carboxyspermidine:NADP+ oxidoreductase
0.0032	rxn15949_c	carboxyspermidine carboxy-lyase (spermidine-forming)

## Sheet: Legend
iLC858 reactions participating in biomass production that do not map to E. coli model iML1515
