# Supplementary material for: Vibrio natriegens genome‐scale modeling reveals insights into halophilic adaptations and resource allocation
Source: Mol Syst Biol. 2023 Feb 27;19(4):e10523. doi: 10.15252/msb.202110523 (PMC10090949; doi:10.15252/msb.202110523)
Supplement: Supplementary file 10 — Dataset EV9 [file MSB-19-e10523-s007.xlsx]

## Sheet: Table EV9
Bio View:Identified Proteins (978)	Accession Number	anova p-value	anova profile	0 T2 V1	0 T2 V2	0 T2 V3	0 T1 V1	0 T1 V2	0 T1 V3	300 T2 V1	300 T2 V2	300 T2 V3	300 T1 V1	300 T1 V2	300 T1 V3
glycine/betaine ABC transporter substrate-binding protein [Vibrio natriegens NBRC 15636 = ATCC 14048 = DSM 759]	ALR15404.1	7.96248e-09	0 low, 300 high	0	0	0	0	0	0	85	73	79	84	100	67
C4-dicarboxylate ABC transporter substrate-binding protein [Vibrio natriegens NBRC 15636 = ATCC 14048 = DSM 759]	ALR18802.1	1.86543e-07	0 low, 300 high	0	0	0	2	0	5	28	23	29	36	36	27
aminotransferase class III [Vibrio natriegens NBRC 15636 = ATCC 14048 = DSM 759]	ALR15184.1	2.19103e-06	0 high, 300 low	37	54	35	68	49	59	0	0	0	0	0	0
membrane protein [Vibrio natriegens NBRC 15636 = ATCC 14048 = DSM 759]	ALR16234.1	2.88202e-06	0 high, 300 low	86	70	84	87	69	88	47	44	29	35	29	35
peptidase M16 [Vibrio natriegens NBRC 15636 = ATCC 14048 = DSM 759]	ALR14662.1	3.76219e-06	0 low, 300 high	21	14	45	37	37	39	79	78	87	97	100	86
diaminobutyrate--2-oxoglutarate aminotransferase [Vibrio natriegens NBRC 15636 = ATCC 14048 = DSM 759]	ALR15408.1	7.56525e-06	0 low, 300 high	0	0	0	0	0	0	14	13	22	13	25	20
phosphoenolpyruvate synthase [Vibrio natriegens NBRC 15636 = ATCC 14048 = DSM 759]	ALR17758.1	1.07437e-05	0 low, 300 high	9	7	10	5	12	7	23	18	29	24	29	29
molecular chaperone GroES [Vibrio natriegens NBRC 15636 = ATCC 14048 = DSM 759]	ALR17709.1	1.98598e-05	0 high, 300 low	235	243	425	407	373	337	35	66	29	65	124	73
hypothetical protein PN96_17130 [Vibrio natriegens NBRC 15636 = ATCC 14048 = DSM 759]	ALR17695.1	3.54865e-05	0 low, 300 high	1	1	0	1	1	0	8	6	7	3	5	6
hypothetical protein PN96_16390 [Vibrio natriegens NBRC 15636 = ATCC 14048 = DSM 759]	ALR17566.1	3.74281e-05	0 high, 300 low	30	22	58	60	46	42	0	0	0	0	0	0
membrane protein [Vibrio natriegens NBRC 15636 = ATCC 14048 = DSM 759]	ALR17696.1	4.32158e-05	0 high, 300 low	221	190	158	207	235	223	60	47	29	140	88	49
hypothetical protein PN96_18555 [Vibrio natriegens NBRC 15636 = ATCC 14048 = DSM 759]	ALR17961.1	4.50527e-05	0 high, 300 low	18	19	32	26	22	16	4	1	7	4	2	7
hypothetical protein PN96_03145 [Vibrio natriegens NBRC 15636 = ATCC 14048 = DSM 759]	ALR15026.1	0.000181731	0 low, 300 high	0	0	0	0	1	0	2	5	7	4	7	4
porin [Vibrio natriegens NBRC 15636 = ATCC 14048 = DSM 759]	ALR16001.1	0.000215857	0 low, 300 high	86	24	3	0	0	0	267	292	166	118	137	228
hypothetical protein PN96_16465 [Vibrio natriegens NBRC 15636 = ATCC 14048 = DSM 759]	ALR17581.1	0.000236985	0 high, 300 low	60	32	39	48	48	44	17	20	22	29	22	14
aspartate kinase [Vibrio natriegens NBRC 15636 = ATCC 14048 = DSM 759]	ALR14506.1	0.000245825	0 high, 300 low	58	108	68	71	62	78	29	34	14	33	33	35
acetolactate synthase [Vibrio natriegens NBRC 15636 = ATCC 14048 = DSM 759]	ALR16915.1	0.000416275	0 high, 300 low	24	20	19	19	17	16	14	10	0	9	7	6
succinate-semialdehyde dehydrogenase [Vibrio natriegens NBRC 15636 = ATCC 14048 = DSM 759]	ALR15368.1	0.000444118	0 high, 300 low	34	20	26	55	46	27	5	3	0	9	9	8
serine hydroxymethyltransferase [Vibrio natriegens NBRC 15636 = ATCC 14048 = DSM 759]	ALR16272.1	0.000527034	0 high, 300 low	576	464	432	614	523	498	406	346	361	394	355	354
molecular chaperone GroEL [Vibrio natriegens NBRC 15636 = ATCC 14048 = DSM 759]	ALR17710.1	0.000676945	0 high, 300 low	1907	1404	1166	2965	2140	1638	395	412	303	791	772	583
amino acid ABC transporter substrate-binding protein [Vibrio natriegens NBRC 15636 = ATCC 14048 = DSM 759]	ALR16888.1	0.000734972	0 low, 300 high	25	23	13	8	19	22	35	39	29	34	43	52
saccharopine dehydrogenase [Vibrio natriegens NBRC 15636 = ATCC 14048 = DSM 759]	ALR15185.1	0.000960502	0 high, 300 low	124	132	155	83	156	183	57	32	43	74	88	79
threonine aldolase [Vibrio natriegens NBRC 15636 = ATCC 14048 = DSM 759]	ALR18260.1	0.000962356	0 low, 300 high	0	3	0	8	7	3	10	10	22	13	15	14
spermidine/putrescine ABC transporter substrate-binding protein [Vibrio natriegens NBRC 15636 = ATCC 14048 = DSM 759]	ALR15518.1	0.000965509	0 high, 300 low	51	25	68	59	51	114	3	4	7	8	6	6
nickel transporter [Vibrio natriegens NBRC 15636 = ATCC 14048 = DSM 759]	ALR17775.1	0.00129446	0 high, 300 low	14	11	23	24	16	5	2	0	7	0	0	0
alanyl-tRNA synthetase [Vibrio natriegens NBRC 15636 = ATCC 14048 = DSM 759]	ALR14654.1	0.00130275	0 low, 300 high	26	29	32	25	26	44	50	47	72	49	51	45
membrane protein [Vibrio natriegens NBRC 15636 = ATCC 14048 = DSM 759]	ALR15922.1	0.00137305	0 low, 300 high	1	0	0	1	0	0	9	9	0	9	7	6
glycine/betaine ABC transporter substrate-binding protein [Vibrio natriegens NBRC 15636 = ATCC 14048 = DSM 759]	ALR18060.1	0.00148488	0 low, 300 high	0	0	0	0	0	0	4	2	0	4	4	3
anti-sigma E factor [Vibrio natriegens NBRC 15636 = ATCC 14048 = DSM 759]	ALR14626.1	0.00151787	0 low, 300 high	0	1	0	0	0	0	0	6	7	5	9	8
O-acetylhomoserine aminocarboxypropyltransferase [Vibrio natriegens NBRC 15636 = ATCC 14048 = DSM 759]	ALR16349.1	0.00156112	0 low, 300 high	2	1	0	2	1	1	5	3	7	4	9	4
TonB-dependent receptor [Vibrio natriegens NBRC 15636 = ATCC 14048 = DSM 759]	ALR16752.1	0.00162575	0 low, 300 high	0	0	0	0	0	0	8	3	14	3	10	14
cell division protein FtsY [Vibrio natriegens NBRC 15636 = ATCC 14048 = DSM 759]	ALR17001.1	0.00167367	0 low, 300 high	0	2	3	0	0	1	5	8	7	5	14	15
D-alanyl-D-alanine carboxypeptidase [Vibrio natriegens NBRC 15636 = ATCC 14048 = DSM 759]	ALR16268.1	0.00170828	0 low, 300 high	37	34	29	32	42	29	90	67	58	70	51	44
polynucleotide phosphorylase/polyadenylase [Vibrio natriegens NBRC 15636 = ATCC 14048 = DSM 759]	ALR14743.1	0.00208718	0 low, 300 high	89	122	132	63	95	134	167	209	346	183	218	213
aspartate-semialdehyde dehydrogenase [Vibrio natriegens NBRC 15636 = ATCC 14048 = DSM 759]	ALR14982.1	0.00210556	0 high, 300 low	16	20	16	13	18	21	13	11	0	5	7	11
DNA polymerase III subunit gamma/tau [Vibrio natriegens NBRC 15636 = ATCC 14048 = DSM 759]	ALR14995.1	0.00233495	0 low, 300 high	12	8	13	5	15	11	20	17	14	20	24	18
flagellar sheath protein A [Vibrio natriegens NBRC 15636 = ATCC 14048 = DSM 759]	ALR16015.1	0.00239674	0 low, 300 high	0	0	0	0	0	0	9	10	0	5	6	5
aspartate carbamoyltransferase catalytic subunit [Vibrio natriegens NBRC 15636 = ATCC 14048 = DSM 759]	ALR14565.1	0.00269679	0 high, 300 low	19	38	13	24	34	27	12	8	14	8	9	11
ectoine synthase [Vibrio natriegens NBRC 15636 = ATCC 14048 = DSM 759]	ALR15409.1	0.00303664	0 low, 300 high	0	0	0	0	0	0	6	7	0	6	5	2
sigma-E factor regulatory protein RseB [Vibrio natriegens NBRC 15636 = ATCC 14048 = DSM 759]	ALR14627.1	0.00314843	0 low, 300 high	0	0	0	0	1	0	3	3	0	6	4	4
isocitrate dehydrogenase [Vibrio natriegens NBRC 15636 = ATCC 14048 = DSM 759]	ALR15998.1	0.00323516	0 low, 300 high	173	198	248	259	283	258	447	395	216	457	420	407
HAD family hydrolase [Vibrio natriegens NBRC 15636 = ATCC 14048 = DSM 759]	ALR15449.1	0.00335854	0 high, 300 low	3	8	13	2	11	13	1	1	0	1	0	1
NAD synthetase [Vibrio natriegens NBRC 15636 = ATCC 14048 = DSM 759]	ALR18778.1	0.00345696	0 low, 300 high	0	5	13	2	8	3	13	12	22	11	20	14
palmitoyl-CoA hydrolase [Vibrio natriegens NBRC 15636 = ATCC 14048 = DSM 759]	ALR16080.1	0.00346762	0 low, 300 high	0	1	0	0	0	1	3	3	0	4	5	5
peptidylprolyl isomerase [Vibrio natriegens NBRC 15636 = ATCC 14048 = DSM 759]	ALR16585.1	0.00386799	0 low, 300 high	0	8	13	0	1	1	13	16	7	15	21	16
ATP F0F1 synthase subunit gamma [Vibrio natriegens NBRC 15636 = ATCC 14048 = DSM 759]	ALR16906.1	0.00387125	0 low, 300 high	21	27	35	41	25	17	40	41	43	60	57	41
hypothetical protein PN96_19005 [Vibrio natriegens NBRC 15636 = ATCC 14048 = DSM 759]	ALR18042.1	0.00390879	0 low, 300 high	130	211	219	51	256	281	365	255	296	399	425	425
ribosomal protein S6 modification protein [Vibrio natriegens NBRC 15636 = ATCC 14048 = DSM 759]	ALR17649.1	0.00393114	0 high, 300 low	5	5	3	0	8	9	0	0	0	0	0	0
D-3-phosphoglycerate dehydrogenase [Vibrio natriegens NBRC 15636 = ATCC 14048 = DSM 759]	ALR14613.1	0.0039438	0 high, 300 low	346	299	351	258	226	287	253	217	224	167	196	168
ABC transporter ATP-binding protein [Vibrio natriegens NBRC 15636 = ATCC 14048 = DSM 759]	ALR16857.1	0.00394939	0 low, 300 high	0	0	0	0	0	0	8	9	14	3	1	7
Na(+)-translocating NADH-quinone reductase subunit F [Vibrio natriegens NBRC 15636 = ATCC 14048 = DSM 759]	ALR14832.1	0.00410027	0 low, 300 high	12	27	16	3	19	15	37	41	14	40	48	40
toluene tolerance protein [Vibrio natriegens NBRC 15636 = ATCC 14048 = DSM 759]	ALR14558.1	0.0041006	0 low, 300 high	0	0	0	0	0	1	2	4	0	5	4	6
nickel transporter [Vibrio natriegens NBRC 15636 = ATCC 14048 = DSM 759]	ALR16013.1	0.00442104	0 low, 300 high	81	75	64	129	81	82	159	175	79	193	199	147
pyruvate dehydrogenase [Vibrio natriegens NBRC 15636 = ATCC 14048 = DSM 759]	ALR14683.1	0.00442635	0 high, 300 low	73	89	106	79	75	109	49	68	43	76	62	54
membrane protein [Vibrio natriegens NBRC 15636 = ATCC 14048 = DSM 759]	ALR17962.1	0.00463575	0 high, 300 low	20	35	87	40	64	62	4	2	7	6	23	29
shikimate kinase [Vibrio natriegens NBRC 15636 = ATCC 14048 = DSM 759]	ALR17148.1	0.00482055	0 low, 300 high	2	3	6	4	4	1	7	30	29	15	14	11
isochorismate synthase [Vibrio natriegens NBRC 15636 = ATCC 14048 = DSM 759]	ALR16132.1	0.00523208	0 high, 300 low	72	44	77	106	70	84	31	19	7	51	47	55
DNA gyrase subunit B [Vibrio natriegens NBRC 15636 = ATCC 14048 = DSM 759]	ALR16884.1	0.00538057	0 low, 300 high	1	13	13	0	7	13	19	21	29	18	14	16
bacterioferritin comigratory protein [Vibrio natriegens NBRC 15636 = ATCC 14048 = DSM 759]	ALR14898.1	0.00568929	0 low, 300 high	8	8	10	0	11	4	27	21	22	10	13	14
protease TldD [Vibrio natriegens NBRC 15636 = ATCC 14048 = DSM 759]	ALR14536.1	0.00573146	0 low, 300 high	0	0	3	0	0	0	4	5	14	4	11	4
penicillin-sensitive transpeptidase [Vibrio natriegens NBRC 15636 = ATCC 14048 = DSM 759]	ALR17142.1	0.00604508	0 low, 300 high	9	4	19	20	26	32	24	34	36	38	43	49
hypothetical protein PN96_15190 [Vibrio natriegens NBRC 15636 = ATCC 14048 = DSM 759]	ALR17343.1	0.00612796	0 low, 300 high	0	1	0	0	0	1	3	3	7	1	8	10
carbon-nitrogen hydrolase [Vibrio natriegens NBRC 15636 = ATCC 14048 = DSM 759]	ALR15366.1	0.00614604	0 high, 300 low	1	17	13	8	20	29	0	0	0	1	1	3
branched-chain amino acid aminotransferase [Vibrio natriegens NBRC 15636 = ATCC 14048 = DSM 759]	ALR18411.1	0.00622832	0 high, 300 low	41	48	48	48	55	72	31	34	43	35	37	35
aminopeptidase B [Vibrio natriegens NBRC 15636 = ATCC 14048 = DSM 759]	ALR16372.1	0.00624181	0 low, 300 high	0	9	10	6	6	12	6	16	22	21	28	25
30S ribosomal protein S18 [Vibrio natriegens NBRC 15636 = ATCC 14048 = DSM 759]	ALR17155.1	0.0064976	0 high, 300 low	61	89	45	34	50	64	39	31	14	24	23	35
acetolactate synthase catalytic subunit [Vibrio natriegens NBRC 15636 = ATCC 14048 = DSM 759]	ALR16916.1	0.00684559	0 high, 300 low	58	83	35	35	48	55	34	36	22	26	9	12
membrane protein [Vibrio natriegens NBRC 15636 = ATCC 14048 = DSM 759]	ALR15793.1	0.00699141	0 high, 300 low	80	56	61	41	44	41	44	27	36	26	15	23
2-oxoglutarate dehydrogenase [Vibrio natriegens NBRC 15636 = ATCC 14048 = DSM 759]	ALR16164.1	0.00720586	0 low, 300 high	19	24	42	20	17	14	42	38	29	41	38	39
cytidylate kinase [Vibrio natriegens NBRC 15636 = ATCC 14048 = DSM 759]	ALR15111.1	0.00724981	0 low, 300 high	1	2	3	0	0	1	5	10	22	6	8	8
30S ribosomal protein S3 [Vibrio natriegens NBRC 15636 = ATCC 14048 = DSM 759]	ALR16649.1	0.00784874	0 high, 300 low	231	205	267	206	247	201	174	141	166	224	178	133
molecular chaperone Hsp33 [Vibrio natriegens NBRC 15636 = ATCC 14048 = DSM 759]	ALR16789.1	0.00806566	0 low, 300 high	10	11	10	5	3	7	9	11	14	15	15	16
succinate dehydrogenase [Vibrio natriegens NBRC 15636 = ATCC 14048 = DSM 759]	ALR16166.1	0.00808155	0 low, 300 high	2	17	3	2	13	10	47	50	0	31	34	39
molecular chaperone DnaK [Vibrio natriegens NBRC 15636 = ATCC 14048 = DSM 759]	ALR16326.1	0.00818702	0 high, 300 low	1047	1016	834	805	764	837	764	808	620	599	651	702
malate dehydrogenase [Vibrio natriegens NBRC 15636 = ATCC 14048 = DSM 759]	ALR15801.1	0.00835316	0 low, 300 high	0	2	0	2	3	3	7	9	0	13	9	8
hypothetical protein PN96_05155 [Vibrio natriegens NBRC 15636 = ATCC 14048 = DSM 759]	ALR15395.1	0.00849069	0 low, 300 high	11	5	0	11	10	11	20	13	14	15	20	12
malate dehydrogenase [Vibrio natriegens NBRC 15636 = ATCC 14048 = DSM 759]	ALR17128.1	0.00875477	0 low, 300 high	17	14	6	18	22	19	31	20	22	38	27	26
lysine--tRNA ligase [Vibrio natriegens NBRC 15636 = ATCC 14048 = DSM 759]	ALR16456.1	0.00901155	0 high, 300 low	84	68	77	60	62	52	54	39	36	54	54	52
biotin synthase [Vibrio natriegens NBRC 15636 = ATCC 14048 = DSM 759]	ALR15918.1	0.00937273	0 low, 300 high	2	0	0	1	1	1	2	8	14	10	11	1
histidinol dehydrogenase [Vibrio natriegens NBRC 15636 = ATCC 14048 = DSM 759]	ALR16367.1	0.00975272	0 low, 300 high	26	30	13	23	28	35	37	46	29	35	43	52
colicin I receptor [Vibrio natriegens NBRC 15636 = ATCC 14048 = DSM 759]	ALR16127.1	0.00982716	0 high, 300 low	151	147	274	197	144	363	75	60	29	89	109	150
chemotaxis protein CheA [Vibrio natriegens NBRC 15636 = ATCC 14048 = DSM 759]	ALR14943.1	0.0101196	0 low, 300 high	0	0	0	0	0	0	2	3	0	1	1	1
tRNA (uracil-5-)-methyltransferase [Vibrio natriegens NBRC 15636 = ATCC 14048 = DSM 759]	ALR17017.1	0.0101196	0 low, 300 high	0	0	0	0	0	0	3	2	0	1	1	1
agmatine deiminase [Vibrio natriegens NBRC 15636 = ATCC 14048 = DSM 759]	ALR15367.1	0.0104229	0 high, 300 low	0	2	10	10	11	10	0	1	0	0	2	2
dihydrodipicolinate synthase [Vibrio natriegens NBRC 15636 = ATCC 14048 = DSM 759]	ALR14900.1	0.0110276	0 high, 300 low	120	105	132	89	114	112	96	90	65	96	90	93
phosphopantothenoylcysteine decarboxylase [Vibrio natriegens NBRC 15636 = ATCC 14048 = DSM 759]	ALR16740.1	0.0111927	0 low, 300 high	0	1	0	0	0	0	6	4	0	7	4	1
elongation factor P [Vibrio natriegens NBRC 15636 = ATCC 14048 = DSM 759]	ALR15178.1	0.0112681	0 high, 300 low	38	34	29	44	42	31	21	31	0	24	27	21
nucleotide-binding protein [Vibrio natriegens NBRC 15636 = ATCC 14048 = DSM 759]	ALR15467.1	0.0113938	0 low, 300 high	2	7	0	11	3	1	16	18	0	35	32	24
iron ABC transporter substrate-binding protein [Vibrio natriegens NBRC 15636 = ATCC 14048 = DSM 759]	ALR15686.1	0.0115932	0 low, 300 high	19	11	23	17	12	11	22	19	22	24	22	24
glyceraldehyde-3-phosphate dehydrogenase [Vibrio natriegens NBRC 15636 = ATCC 14048 = DSM 759]	ALR14606.1	0.0116817	0 low, 300 high	0	2	0	0	0	0	2	2	0	3	4	3
cold-shock protein [Vibrio natriegens NBRC 15636 = ATCC 14048 = DSM 759]	ALR18100.1	0.0117481	0 high, 300 low	60	44	6	94	72	77	9	8	0	15	37	29
outer membrane channel protein [Vibrio natriegens NBRC 15636 = ATCC 14048 = DSM 759]	ALR16533.1	0.0118001	0 low, 300 high	37	35	23	50	31	25	47	60	36	49	57	49
seryl-tRNA synthetase [Vibrio natriegens NBRC 15636 = ATCC 14048 = DSM 759]	ALR15920.1	0.01187	0 low, 300 high	35	51	39	29	45	50	61	61	36	71	69	76
GTP-binding protein TypA [Vibrio natriegens NBRC 15636 = ATCC 14048 = DSM 759]	ALR16797.1	0.0119422	0 high, 300 low	68	78	100	66	52	95	40	35	29	51	48	74
peptidase [Vibrio natriegens NBRC 15636 = ATCC 14048 = DSM 759]	ALR17351.1	0.0122339	0 low, 300 high	0	0	0	0	0	0	1	3	0	1	2	4
peptidase [Vibrio natriegens NBRC 15636 = ATCC 14048 = DSM 759]	ALR16769.1	0.0122339	0 low, 300 high	0	1	0	0	0	0	1	2	0	2	3	4
molecular chaperone [Vibrio natriegens NBRC 15636 = ATCC 14048 = DSM 759]	ALR17184.1	0.0122935	0 low, 300 high	0	2	3	0	0	2	5	8	7	0	4	7
gonadoliberin III [Vibrio natriegens NBRC 15636 = ATCC 14048 = DSM 759]	ALR15971.1	0.0122952	0 low, 300 high	1	2	0	4	3	1	10	5	0	11	14	15
transcriptional regulator [Vibrio natriegens NBRC 15636 = ATCC 14048 = DSM 759]	ALR18772.1	0.0124048	0 low, 300 high	8	5	13	11	1	8	16	18	22	15	8	14
transcriptional regulator [Vibrio natriegens NBRC 15636 = ATCC 14048 = DSM 759]	ALR14795.1	0.0127007	0 low, 300 high	0	0	0	0	0	1	0	3	7	5	5	1
phosphoglucomutase [Vibrio natriegens NBRC 15636 = ATCC 14048 = DSM 759]	ALR16172.1	0.0131166	0 low, 300 high	0	6	13	4	2	8	15	10	22	10	10	15
hypothetical protein PN96_04135 [Vibrio natriegens NBRC 15636 = ATCC 14048 = DSM 759]	ALR15204.1	0.0135807	0 low, 300 high	19	13	13	15	21	18	38	23	22	43	25	21
30S ribosomal protein S20 [Vibrio natriegens NBRC 15636 = ATCC 14048 = DSM 759]	ALR16442.1	0.0137	0 high, 300 low	75	55	129	90	79	64	31	33	79	38	46	32
tRNA s(4)U8 sulfurtransferase [Vibrio natriegens NBRC 15636 = ATCC 14048 = DSM 759]	ALR16291.1	0.0142104	0 low, 300 high	0	0	0	2	3	5	5	6	22	7	10	8
7-cyano-7-deazaguanine reductase [Vibrio natriegens NBRC 15636 = ATCC 14048 = DSM 759]	ALR16282.1	0.014316	0 low, 300 high	2	0	0	2	3	0	6	5	0	12	8	6
bifunctional aconitate hydratase 2/2-methylisocitrate dehydratase [Vibrio natriegens NBRC 15636 = ATCC 14048 = DSM 759]	ALR14698.1	0.0146466	0 low, 300 high	114	190	174	79	167	165	264	257	101	319	341	296
arginine repressor [Vibrio natriegens NBRC 15636 = ATCC 14048 = DSM 759]	ALR17273.1	0.0147019	0 low, 300 high	0	1	0	1	3	5	8	8	7	3	4	16
cytochrome C [Vibrio natriegens NBRC 15636 = ATCC 14048 = DSM 759]	ALR16809.1	0.0148769	0 low, 300 high	2	2	0	0	1	1	2	6	0	8	8	8
peroxidase [Vibrio natriegens NBRC 15636 = ATCC 14048 = DSM 759]	ALR16392.1	0.0150084	0 low, 300 high	218	173	280	206	226	245	273	308	245	291	295	252
threonine synthase [Vibrio natriegens NBRC 15636 = ATCC 14048 = DSM 759]	ALR16472.1	0.0150843	0 high, 300 low	173	133	222	119	177	152	152	124	58	106	88	99
GTP cyclohydrolase [Vibrio natriegens NBRC 15636 = ATCC 14048 = DSM 759]	ALR17896.1	0.0151434	0 high, 300 low	10	7	10	7	10	5	8	6	0	3	4	3
adenylosuccinate lyase [Vibrio natriegens NBRC 15636 = ATCC 14048 = DSM 759]	ALR15907.1	0.0151921	0 low, 300 high	75	69	74	77	83	70	79	92	79	118	135	113
adenylate kinase [Vibrio natriegens NBRC 15636 = ATCC 14048 = DSM 759]	ALR16188.1	0.015782	0 low, 300 high	19	41	23	33	39	44	53	79	36	38	72	73
50S ribosomal protein L3 [Vibrio natriegens NBRC 15636 = ATCC 14048 = DSM 759]	ALR16655.1	0.0168864	0 high, 300 low	434	388	525	340	363	373	354	327	245	275	330	337
peptidase [Vibrio natriegens NBRC 15636 = ATCC 14048 = DSM 759]	ALR16516.1	0.0169456	0 low, 300 high	0	0	0	1	0	1	1	2	0	3	4	4
3,4-dihydroxy-2-butanone 4-phosphate synthase [Vibrio natriegens NBRC 15636 = ATCC 14048 = DSM 759]	ALR16301.1	0.0170177	0 low, 300 high	13	8	10	25	6	3	16	25	43	30	24	16
threonine dehydratase [Vibrio natriegens NBRC 15636 = ATCC 14048 = DSM 759]	ALR16913.1	0.0173067	0 high, 300 low	16	39	35	29	44	53	13	12	22	20	30	19
hypothetical protein PN96_11010 [Vibrio natriegens NBRC 15636 = ATCC 14048 = DSM 759]	ALR16465.1	0.0174323	0 low, 300 high	12	8	3	0	8	1	38	22	14	29	12	6
nucleoside diphosphate kinase regulator [Vibrio natriegens NBRC 15636 = ATCC 14048 = DSM 759]	ALR18276.1	0.0177058	0 high, 300 low	12	0	32	18	10	6	0	0	0	1	0	0
amino acid ABC transporter ATP-binding protein [Vibrio natriegens NBRC 15636 = ATCC 14048 = DSM 759]	ALR16890.1	0.0179001	0 high, 300 low	9	7	3	9	1	0	0	1	0	0	0	0
nucleoid-associated protein [Vibrio natriegens NBRC 15636 = ATCC 14048 = DSM 759]	ALR14996.1	0.0186484	0 low, 300 high	5	5	16	16	4	5	53	51	14	17	21	22
UTP--glucose-1-phosphate uridylyltransferase [Vibrio natriegens NBRC 15636 = ATCC 14048 = DSM 759]	ALR16704.1	0.0189635	0 low, 300 high	0	0	0	0	0	0	2	4	0	7	1	3
peptidylprolyl isomerase [Vibrio natriegens NBRC 15636 = ATCC 14048 = DSM 759]	ALR16102.1	0.0193357	0 low, 300 high	68	47	68	33	50	63	96	76	58	74	72	80
putrescine/spermidine ABC transporter ATPase [Vibrio natriegens NBRC 15636 = ATCC 14048 = DSM 759]	ALR17215.1	0.0194807	0 high, 300 low	2	8	0	11	11	7	0	0	0	1	1	4
cytochrome C [Vibrio natriegens NBRC 15636 = ATCC 14048 = DSM 759]	ALR16856.1	0.0201348	0 low, 300 high	31	74	35	7	24	17	96	107	79	36	43	74
2', 3'-cyclic nucleotide 2'-phosphodiesterase [Vibrio natriegens NBRC 15636 = ATCC 14048 = DSM 759]	ALR16622.1	0.0202153	0 low, 300 high	1	0	3	0	0	1	4	3	14	4	4	5
enterobactin synthase [Vibrio natriegens NBRC 15636 = ATCC 14048 = DSM 759]	ALR16130.1	0.0203771	0 high, 300 low	62	99	116	114	130	202	36	29	79	85	70	74
outer membrane protein assembly protein YaeT [Vibrio natriegens NBRC 15636 = ATCC 14048 = DSM 759]	ALR14864.1	0.0204303	0 low, 300 high	9	14	45	20	15	18	48	50	123	38	44	49
flagellin [Vibrio natriegens NBRC 15636 = ATCC 14048 = DSM 759]	ALR14912.1	0.0205669	0 low, 300 high	0	0	0	0	0	0	31	32	72	14	13	3
30S ribosomal protein S21 [Vibrio natriegens NBRC 15636 = ATCC 14048 = DSM 759]	ALR16550.1	0.021446	0 low, 300 high	110	97	35	122	157	205	115	182	325	201	290	252
Fe-S cluster assembly protein HesB [Vibrio natriegens NBRC 15636 = ATCC 14048 = DSM 759]	ALR15311.1	0.0218723	0 low, 300 high	0	2	3	0	1	3	2	7	14	1	9	11
dTDP-4-dehydrorhamnose 3,5-epimerase [Vibrio natriegens NBRC 15636 = ATCC 14048 = DSM 759]	ALR16695.1	0.0218723	0 low, 300 high	0	1	0	0	0	1	4	2	0	1	3	2
phospho-2-dehydro-3-deoxyheptonate aldolase [Vibrio natriegens NBRC 15636 = ATCC 14048 = DSM 759]	ALR15468.1	0.0221479	0 low, 300 high	6	2	3	0	1	2	8	5	14	4	6	5
ATP F0F1 synthase subunit B [Vibrio natriegens NBRC 15636 = ATCC 14048 = DSM 759]	ALR16903.1	0.022503	0 low, 300 high	59	92	39	76	77	68	78	113	115	116	103	68
N5-carboxyaminoimidazole ribonucleotide mutase [Vibrio natriegens NBRC 15636 = ATCC 14048 = DSM 759]	ALR16936.1	0.0226508	0 low, 300 high	53	31	81	56	63	34	77	63	101	92	72	69
amino acid ABC transporter substrate-binding protein [Vibrio natriegens NBRC 15636 = ATCC 14048 = DSM 759]	ALR15019.1	0.0227277	0 low, 300 high	5	14	6	13	4	8	88	18	22	81	24	29
succinyl-CoA synthetase subunit beta [Vibrio natriegens NBRC 15636 = ATCC 14048 = DSM 759]	ALR16162.1	0.0227823	0 low, 300 high	68	47	39	70	52	34	111	76	36	127	126	85
preprotein translocase subunit SecB [Vibrio natriegens NBRC 15636 = ATCC 14048 = DSM 759]	ALR17075.1	0.0228749	0 low, 300 high	23	19	16	22	11	10	23	16	43	46	32	26
phosphoribosylaminoimidazolecarboxamide formyltransferase [Vibrio natriegens NBRC 15636 = ATCC 14048 = DSM 759]	ALR14499.1	0.024406	0 low, 300 high	93	87	110	90	89	130	101	147	137	102	155	166
LPS biosynthesis protein [Vibrio natriegens NBRC 15636 = ATCC 14048 = DSM 759]	ALR16584.1	0.0251414	0 low, 300 high	0	0	3	0	0	1	2	7	29	3	14	14
DNA-dependent helicase II [Vibrio natriegens NBRC 15636 = ATCC 14048 = DSM 759]	ALR16955.1	0.025187	0 low, 300 high	1	0	0	2	0	0	2	2	0	7	4	5
universal stress protein [Vibrio natriegens NBRC 15636 = ATCC 14048 = DSM 759]	ALR16600.1	0.0255197	0 low, 300 high	0	1	0	0	2	0	4	7	22	5	6	4
scaffolding protein [Vibrio natriegens NBRC 15636 = ATCC 14048 = DSM 759]	ALR16378.1	0.0258188	0 low, 300 high	1	5	3	4	4	3	13	15	0	13	10	6
N-acetylmuramoyl-L-alanine amidase [Vibrio natriegens NBRC 15636 = ATCC 14048 = DSM 759]	ALR17085.1	0.0261491	0 low, 300 high	5	1	0	6	7	6	5	7	7	11	9	9
threonine--tRNA ligase [Vibrio natriegens NBRC 15636 = ATCC 14048 = DSM 759]	ALR15779.1	0.026365	0 high, 300 low	51	53	81	59	57	75	49	51	36	38	49	58
aspartate kinase [Vibrio natriegens NBRC 15636 = ATCC 14048 = DSM 759]	ALR15410.1	0.0271552	0 low, 300 high	0	0	0	0	0	0	2	4	0	2	10	11
RNA helicase [Vibrio natriegens NBRC 15636 = ATCC 14048 = DSM 759]	ALR17349.1	0.0281604	0 low, 300 high	0	0	0	2	1	3	3	3	0	9	6	7
peptidyl-prolyl cis-trans isomerase [Vibrio natriegens NBRC 15636 = ATCC 14048 = DSM 759]	ALR14824.1	0.0281624	0 low, 300 high	0	2	3	2	1	3	4	12	0	7	7	7
dihydrolipoamide succinyltransferase [Vibrio natriegens NBRC 15636 = ATCC 14048 = DSM 759]	ALR16163.1	0.0285088	0 low, 300 high	50	63	39	70	53	62	75	89	43	88	89	86
ribonuclease [Vibrio natriegens NBRC 15636 = ATCC 14048 = DSM 759]	ALR16925.1	0.0287755	0 low, 300 high	0	0	0	2	0	1	2	3	14	4	4	4
translocation protein TolB [Vibrio natriegens NBRC 15636 = ATCC 14048 = DSM 759]	ALR15954.1	0.0289089	0 low, 300 high	2	8	26	6	7	14	13	14	36	21	35	26
glycine/betaine ABC transporter ATP-binding protein [Vibrio natriegens NBRC 15636 = ATCC 14048 = DSM 759]	ALR15406.1	0.0290962	0 low, 300 high	0	0	0	0	0	0	2	0	22	8	11	6
3-ketoacyl-CoA thiolase [Vibrio natriegens NBRC 15636 = ATCC 14048 = DSM 759]	ALR16873.1	0.0303565	0 low, 300 high	1	0	0	0	0	0	0	4	0	5	3	2
dihydroxy-acid dehydratase [Vibrio natriegens NBRC 15636 = ATCC 14048 = DSM 759]	ALR16914.1	0.0307002	0 high, 300 low	203	142	119	324	153	124	110	85	36	133	105	74
peptidylprolyl isomerase [Vibrio natriegens NBRC 15636 = ATCC 14048 = DSM 759]	ALR16627.1	0.0307656	0 low, 300 high	78	77	129	96	85	113	104	140	123	120	215	231
FMN reductase [Vibrio natriegens NBRC 15636 = ATCC 14048 = DSM 759]	ALR16970.1	0.0308424	0 low, 300 high	5	5	0	11	3	1	14	9	0	20	17	15
hypothetical protein PN96_10910 [Vibrio natriegens NBRC 15636 = ATCC 14048 = DSM 759]	ALR16445.1	0.0310451	0 high, 300 low	12	28	42	0	68	51	1	0	29	0	0	0
fructokinase [Vibrio natriegens NBRC 15636 = ATCC 14048 = DSM 759]	ALR15771.1	0.0314468	0 low, 300 high	0	0	0	0	0	0	4	1	0	3	2	0
hypothetical protein PN96_04110 [Vibrio natriegens NBRC 15636 = ATCC 14048 = DSM 759]	ALR15200.1	0.0314468	0 low, 300 high	0	0	0	0	0	0	2	0	0	4	1	3
ATP-dependent metalloprotease [Vibrio natriegens NBRC 15636 = ATCC 14048 = DSM 759]	ALR14733.1	0.032159	0 low, 300 high	16	16	13	18	7	11	15	18	14	31	30	25
ribosomal RNA small subunit methyltransferase A [Vibrio natriegens NBRC 15636 = ATCC 14048 = DSM 759]	ALR16586.1	0.0325041	0 low, 300 high	0	1	0	0	1	0	3	3	0	2	1	1
fumarate hydratase [Vibrio natriegens NBRC 15636 = ATCC 14048 = DSM 759]	ALR15224.1	0.0338628	0 low, 300 high	15	38	42	29	32	29	47	65	87	46	38	34
Clp protease ClpX [Vibrio natriegens NBRC 15636 = ATCC 14048 = DSM 759]	ALR15995.1	0.0338864	0 high, 300 low	27	29	39	18	25	35	24	22	7	15	15	27
bifunctional N-acetylglucosamine-1-phosphate uridyltransferase/glucosamine-1-phosphate acetyltransferase [Vibrio natriegens NBRC 15636 = ATCC 14048 = DSM 759]	ALR16909.1	0.0339662	0 low, 300 high	1	4	0	2	3	7	4	4	7	21	10	21
long-chain fatty acid--CoA ligase [Vibrio natriegens NBRC 15636 = ATCC 14048 = DSM 759]	ALR16143.1	0.0344858	0 low, 300 high	1	5	13	2	4	3	12	14	36	13	9	10
stringent starvation protein A [Vibrio natriegens NBRC 15636 = ATCC 14048 = DSM 759]	ALR16517.1	0.0345541	0 high, 300 low	12	20	26	13	15	18	11	9	7	15	12	14
argininosuccinate synthase [Vibrio natriegens NBRC 15636 = ATCC 14048 = DSM 759]	ALR17138.1	0.0345573	0 high, 300 low	163	153	196	121	179	183	132	118	51	115	152	152
preprotein translocase subunit SecD [Vibrio natriegens NBRC 15636 = ATCC 14048 = DSM 759]	ALR16384.1	0.0349785	0 low, 300 high	2	14	6	0	4	8	13	16	29	7	15	9
hypothetical protein PN96_08765 [Vibrio natriegens NBRC 15636 = ATCC 14048 = DSM 759]	ALR16075.1	0.0354662	0 low, 300 high	8	8	13	15	7	0	18	14	22	17	14	8
DNA mismatch repair protein MutS [Vibrio natriegens NBRC 15636 = ATCC 14048 = DSM 759]	ALR14650.1	0.0359771	0 low, 300 high	0	0	3	0	0	3	2	6	0	4	9	10
cysteinyl-tRNA synthetase [Vibrio natriegens NBRC 15636 = ATCC 14048 = DSM 759]	ALR15888.1	0.036476	0 low, 300 high	9	5	16	21	14	9	17	11	22	32	20	30
Crp/Fnr family transcriptional regulator [Vibrio natriegens NBRC 15636 = ATCC 14048 = DSM 759]	ALR17106.1	0.0368662	0 low, 300 high	0	5	0	11	8	3	12	19	0	13	15	14
Na(+)-translocating NADH-quinone reductase subunit C [Vibrio natriegens NBRC 15636 = ATCC 14048 = DSM 759]	ALR14829.1	0.0376874	0 low, 300 high	48	28	52	56	46	29	56	51	101	71	56	55
transcriptional regulator [Vibrio natriegens NBRC 15636 = ATCC 14048 = DSM 759]	ALR15902.1	0.0379118	0 low, 300 high	26	41	32	36	81	55	58	79	51	113	82	64
nucleoid-associated protein NdpA [Vibrio natriegens NBRC 15636 = ATCC 14048 = DSM 759]	ALR15027.1	0.0379405	0 low, 300 high	1	1	0	0	6	8	3	7	7	5	14	11
prolyl endopeptidase [Vibrio natriegens NBRC 15636 = ATCC 14048 = DSM 759]	ALR17371.1	0.0391972	0 low, 300 high	0	0	0	0	0	1	1	3	0	1	7	6
uracil phosphoribosyltransferase [Vibrio natriegens NBRC 15636 = ATCC 14048 = DSM 759]	ALR14889.1	0.0405453	0 low, 300 high	2	5	0	1	6	15	8	11	7	11	27	26
lipoprotein [Vibrio natriegens NBRC 15636 = ATCC 14048 = DSM 759]	ALR16559.1	0.0411785	0 low, 300 high	0	1	0	0	4	4	3	6	0	7	6	6
thiamine ABC transporter substrate-binding protein [Vibrio natriegens NBRC 15636 = ATCC 14048 = DSM 759]	ALR16602.1	0.0414019	0 low, 300 high	9	10	0	13	14	10	20	19	14	23	14	8
ligand-gated channel [Vibrio natriegens NBRC 15636 = ATCC 14048 = DSM 759]	ALR17496.1	0.0418749	0 low, 300 high	27	43	77	60	44	61	83	81	22	159	157	131
recombination associated protein [Vibrio natriegens NBRC 15636 = ATCC 14048 = DSM 759]	ALR16404.1	0.0419375	0 low, 300 high	1	2	3	0	3	4	5	6	0	8	7	5
TIR domain protein [Vibrio natriegens NBRC 15636 = ATCC 14048 = DSM 759]	ALR16073.1	0.0432467	0 low, 300 high	0	0	3	0	0	3	4	3	0	4	11	11
spermidine/putrescine ABC transporter substrate-binding protein [Vibrio natriegens NBRC 15636 = ATCC 14048 = DSM 759]	ALR17754.1	0.0440608	0 high, 300 low	14	6	39	15	13	17	3	2	7	9	7	10
transketolase [Vibrio natriegens NBRC 15636 = ATCC 14048 = DSM 759]	ALR14605.1	0.0442437	0 high, 300 low	132	117	174	124	132	113	123	95	101	132	85	95
50S ribosomal protein L30 [Vibrio natriegens NBRC 15636 = ATCC 14048 = DSM 759]	ALR14968.1	0.0457584	0 low, 300 high	8	6	0	2	6	5	8	4	14	7	8	12
heat shock protein 90 [Vibrio natriegens NBRC 15636 = ATCC 14048 = DSM 759]	ALR16189.1	0.0458023	0 low, 300 high	228	250	222	188	155	261	248	331	224	259	264	277
50S ribosomal protein L17 [Vibrio natriegens NBRC 15636 = ATCC 14048 = DSM 759]	ALR16629.1	0.0467257	0 high, 300 low	141	113	84	185	124	131	108	111	0	82	93	90
glycine-tRNA synthetase subunit beta [Vibrio natriegens NBRC 15636 = ATCC 14048 = DSM 759]	ALR16880.1	0.0467285	0 low, 300 high	85	75	87	46	60	79	107	86	72	115	96	82
peptidase [Vibrio natriegens NBRC 15636 = ATCC 14048 = DSM 759]	ALR15197.1	0.0471127	0 low, 300 high	135	65	216	40	90	64	181	158	195	144	176	136
S-(hydroxymethyl)glutathione dehydrogenase [Vibrio natriegens NBRC 15636 = ATCC 14048 = DSM 759]	ALR17591.1	0.0476052	0 low, 300 high	0	1	0	0	2	0	0	0	7	3	7	4
sodium:alanine symporter [Vibrio natriegens NBRC 15636 = ATCC 14048 = DSM 759]	ALR16352.1	0.0476134	0 low, 300 high	1	0	0	3	1	0	0	4	0	24	17	18
50S ribosomal protein L22 [Vibrio natriegens NBRC 15636 = ATCC 14048 = DSM 759]	ALR16650.1	0.0489018	0 high, 300 low	271	167	113	197	168	163	164	143	7	141	105	98
glutathione S-transferase [Vibrio natriegens NBRC 15636 = ATCC 14048 = DSM 759]	ALR18406.1	0.0493322	0 low, 300 high	0	0	0	0	0	0	0	1	0	0	1	1
DL-methionine transporter substrate-binding subunit [Vibrio natriegens NBRC 15636 = ATCC 14048 = DSM 759]	ALR16279.1	0.0501983		75	138	93	45	103	89	123	92	159	103	157	134
cell division protein FtsA [Vibrio natriegens NBRC 15636 = ATCC 14048 = DSM 759]	ALR16501.1	0.0514784		3	2	3	11	13	8	7	13	7	16	15	17
glutamate decarboxylase [Vibrio natriegens NBRC 15636 = ATCC 14048 = DSM 759]	ALR15819.1	0.05221		0	0	0	0	4	1	2	4	0	3	4	6
membrane protein [Vibrio natriegens NBRC 15636 = ATCC 14048 = DSM 759]	ALR14729.1	0.0523411		5	11	10	11	1	4	44	16	7	17	10	23
NADH:ubiquinone oxidoreductase [Vibrio natriegens NBRC 15636 = ATCC 14048 = DSM 759]	ALR17183.1	0.0523796		76	87	77	70	104	102	105	108	72	141	120	114
UDP-galactopyranose mutase [Vibrio natriegens NBRC 15636 = ATCC 14048 = DSM 759]	ALR16727.1	0.0524411		16	8	10	6	9	11	6	10	7	7	4	4
flagellin [Vibrio natriegens NBRC 15636 = ATCC 14048 = DSM 759]	ALR16213.1	0.0530978		0	0	0	0	0	0	4	1	0	4	1	0
DNA topoisomerase I [Vibrio natriegens NBRC 15636 = ATCC 14048 = DSM 759]	ALR15988.1	0.0553495		1	3	3	1	0	4	6	9	51	10	12	14
tRNA (cytidine/uridine-2'-O-)-methyltransferase [Vibrio natriegens NBRC 15636 = ATCC 14048 = DSM 759]	ALR16381.1	0.0570613		0	0	0	0	0	0	2	3	0	0	2	0
leucine-responsive transcriptional regulator [Vibrio natriegens NBRC 15636 = ATCC 14048 = DSM 759]	ALR15924.1	0.0578481		5	2	3	0	0	3	5	10	29	16	1	6
cytochrome Cbb3 [Vibrio natriegens NBRC 15636 = ATCC 14048 = DSM 759]	ALR15506.1	0.0580666		8	4	6	15	12	8	12	22	0	29	34	24
succinate dehydrogenase [Vibrio natriegens NBRC 15636 = ATCC 14048 = DSM 759]	ALR16165.1	0.058773		0	2	3	0	0	8	5	12	0	5	10	9
peptidase S41 [Vibrio natriegens NBRC 15636 = ATCC 14048 = DSM 759]	ALR15504.1	0.0601555		6	6	16	5	10	7	9	7	14	17	17	19
hypothetical protein PN96_08370 [Vibrio natriegens NBRC 15636 = ATCC 14048 = DSM 759]	ALR16000.1	0.0604186		1	0	3	0	0	0	10	5	22	5	3	0
WbfB [Vibrio natriegens NBRC 15636 = ATCC 14048 = DSM 759]	ALR16721.1	0.0634665		0	1	10	0	5	8	20	13	7	6	6	8
50S ribosomal protein L14 [Vibrio natriegens NBRC 15636 = ATCC 14048 = DSM 759]	ALR16645.1	0.0643318		140	71	77	106	111	87	73	79	7	78	76	82
Iojap protein [Vibrio natriegens NBRC 15636 = ATCC 14048 = DSM 759]	ALR16263.1	0.0646153		0	0	0	0	0	0	2	2	0	0	1	0
arginine decarboxylase [Vibrio natriegens NBRC 15636 = ATCC 14048 = DSM 759]	ALR18847.1	0.0646153		2	2	3	8	0	0	0	0	0	0	0	0
X-Pro aminopeptidase [Vibrio natriegens NBRC 15636 = ATCC 14048 = DSM 759]	ALR16948.1	0.065923		0	0	0	0	3	0	4	2	7	3	0	1
aspartate kinase [Vibrio natriegens NBRC 15636 = ATCC 14048 = DSM 759]	ALR16474.1	0.0662932		106	151	222	121	184	159	115	89	130	125	115	139
inorganic pyrophosphatase [Vibrio natriegens NBRC 15636 = ATCC 14048 = DSM 759]	ALR15876.1	0.0672329		16	24	48	5	18	13	34	34	87	46	46	17
chemotaxis protein [Vibrio natriegens NBRC 15636 = ATCC 14048 = DSM 759]	ALR18674.1	0.0673741		0	0	0	0	1	1	9	12	58	13	2	10
adenylosuccinate synthetase [Vibrio natriegens NBRC 15636 = ATCC 14048 = DSM 759]	ALR17760.1	0.0674151		16	38	42	47	64	83	7	13	51	22	30	28
phosphatidylserine decarboxylase [Vibrio natriegens NBRC 15636 = ATCC 14048 = DSM 759]	ALR17080.1	0.067437		0	0	0	1	2	0	12	4	7	1	0	2
delta-aminolevulinic acid dehydratase [Vibrio natriegens NBRC 15636 = ATCC 14048 = DSM 759]	ALR17282.1	0.0675309		0	0	0	0	0	0	5	20	79	6	16	14
dihydroorotate dehydrogenase [Vibrio natriegens NBRC 15636 = ATCC 14048 = DSM 759]	ALR15482.1	0.0676678		0	6	3	0	8	7	8	10	0	10	12	16
ATPase AAA [Vibrio natriegens NBRC 15636 = ATCC 14048 = DSM 759]	ALR17338.1	0.0680465		15	8	10	0	1	3	22	10	51	15	12	11
GTP cyclohydrolase [Vibrio natriegens NBRC 15636 = ATCC 14048 = DSM 759]	ALR15196.1	0.0686203		14	12	13	10	11	8	14	10	0	6	7	5
isoleucine--tRNA ligase [Vibrio natriegens NBRC 15636 = ATCC 14048 = DSM 759]	ALR16439.1	0.0697022		46	73	81	28	60	82	57	76	130	79	93	98
TPR repeat protein [Vibrio natriegens NBRC 15636 = ATCC 14048 = DSM 759]	ALR14781.1	0.0698052		0	0	0	0	0	0	0	0	7	0	3	5
thiosulfate sulfurtransferase [Vibrio natriegens NBRC 15636 = ATCC 14048 = DSM 759]	ALR17892.1	0.0701805		0	0	0	0	9	11	10	6	0	27	25	11
chaperone protein HscA [Vibrio natriegens NBRC 15636 = ATCC 14048 = DSM 759]	ALR16375.1	0.0705034		19	7	23	16	13	22	16	28	14	31	30	29
type II citrate synthase [Vibrio natriegens NBRC 15636 = ATCC 14048 = DSM 759]	ALR16169.1	0.071653		13	26	61	26	24	44	42	45	36	47	59	68
hydrolase [Vibrio natriegens NBRC 15636 = ATCC 14048 = DSM 759]	ALR16345.1	0.0725631		0	1	3	5	1	1	2	3	29	9	8	9
penicillin-binding protein [Vibrio natriegens NBRC 15636 = ATCC 14048 = DSM 759]	ALR16512.1	0.0727784		0	0	0	0	1	5	3	7	0	2	4	9
membrane protein [Vibrio natriegens NBRC 15636 = ATCC 14048 = DSM 759]	ALR16984.1	0.0730076		1	2	3	2	2	1	4	4	36	11	10	6
30S ribosomal protein S5 [Vibrio natriegens NBRC 15636 = ATCC 14048 = DSM 759]	ALR16638.1	0.0732938		416	285	242	429	331	254	304	261	94	289	245	222
ligand-gated channel protein [Vibrio natriegens NBRC 15636 = ATCC 14048 = DSM 759]	ALR17441.1	0.073388		0	0	0	0	0	0	0	2	0	1	1	0
transporter [Vibrio natriegens NBRC 15636 = ATCC 14048 = DSM 759]	ALR15430.1	0.073388		0	0	0	0	0	0	2	1	0	0	0	1
sugar transporter [Vibrio natriegens NBRC 15636 = ATCC 14048 = DSM 759]	ALR16691.1	0.0779789		3	3	3	3	5	3	5	7	0	9	8	7
5-methyltetrahydropteroyltriglutamate--homocysteine methyltransferase [Vibrio natriegens NBRC 15636 = ATCC 14048 = DSM 759]	ALR15155.1	0.0788831		394	449	290	459	309	380	338	277	245	379	206	364
porphobilinogen deaminase [Vibrio natriegens NBRC 15636 = ATCC 14048 = DSM 759]	ALR16975.1	0.0808863		0	0	0	0	0	0	1	0	0	1	7	5
glycine cleavage system protein H [Vibrio natriegens NBRC 15636 = ATCC 14048 = DSM 759]	ALR18401.1	0.0812833		5	5	6	8	4	5	5	5	0	4	4	4
peptide ABC transporter substrate-binding protein [Vibrio natriegens NBRC 15636 = ATCC 14048 = DSM 759]	ALR17540.1	0.0815534		0	0	0	0	0	0	2	1	0	3	0	0
nucleoside diphosphate kinase [Vibrio natriegens NBRC 15636 = ATCC 14048 = DSM 759]	ALR16371.1	0.0825748		0	0	0	0	0	0	9	3	0	1	0	3
EBNA-1 nuclear protein [Vibrio natriegens NBRC 15636 = ATCC 14048 = DSM 759]	ALR18755.1	0.0841968		0	4	0	0	0	0	13	3	22	0	0	39
chorismate synthase [Vibrio natriegens NBRC 15636 = ATCC 14048 = DSM 759]	ALR14969.1	0.0847181		36	35	35	36	38	34	37	34	36	83	57	56
ubiquinol-cytochrome C reductase [Vibrio natriegens NBRC 15636 = ATCC 14048 = DSM 759]	ALR16520.1	0.0849936		1	8	13	0	1	3	41	30	0	7	13	11
flagellar hook protein FlgE [Vibrio natriegens NBRC 15636 = ATCC 14048 = DSM 759]	ALR16221.1	0.0860009		0	0	0	0	0	0	4	0	7	1	1	0
2,3,4,5-tetrahydropyridine-2,6-carboxylate N-succinyltransferase [Vibrio natriegens NBRC 15636 = ATCC 14048 = DSM 759]	ALR14800.1	0.0864546		35	61	35	26	82	92	82	67	29	138	151	114
molybdenum cofactor biosynthesis protein MoaA [Vibrio natriegens NBRC 15636 = ATCC 14048 = DSM 759]	ALR17895.1	0.0875138		0	2	6	4	4	3	5	5	0	25	20	10
Gram-positive sporulation control protein Spo0M [Vibrio natriegens NBRC 15636 = ATCC 14048 = DSM 759]	ALR15781.1	0.0878879		4	6	3	8	3	1	3	3	0	4	1	0
transcriptional regulator [Vibrio natriegens NBRC 15636 = ATCC 14048 = DSM 759]	ALR16369.1	0.0882086		0	1	6	0	4	5	2	9	22	2	9	8
hypothetical protein PN96_15500 [Vibrio natriegens NBRC 15636 = ATCC 14048 = DSM 759]	ALR17401.1	0.0883875		1	11	3	9	1	1	7	13	14	8	9	3
enterobactin synthase subunit E [Vibrio natriegens NBRC 15636 = ATCC 14048 = DSM 759]	ALR17251.1	0.0906361		0	0	0	1	0	3	2	0	0	5	4	6
betaine-aldehyde dehydrogenase [Vibrio natriegens NBRC 15636 = ATCC 14048 = DSM 759]	ALR18058.1	0.0909996		0	0	0	0	0	0	0	2	0	0	3	6
hypothetical protein PN96_23185 [Vibrio natriegens NBRC 15636 = ATCC 14048 = DSM 759]	ALR18801.1	0.0935988		2	0	0	0	6	8	9	16	0	9	14	52
peptidylprolyl isomerase [Vibrio natriegens NBRC 15636 = ATCC 14048 = DSM 759]	ALR17114.1	0.0944162		16	31	39	24	43	34	41	37	51	29	51	99
hypothetical protein PN96_14430 [Vibrio natriegens NBRC 15636 = ATCC 14048 = DSM 759]	ALR17076.1	0.0955607		0	0	0	6	1	1	0	7	0	7	6	7
3-oxoacyl-ACP synthase [Vibrio natriegens NBRC 15636 = ATCC 14048 = DSM 759]	ALR15092.1	0.0956875		104	106	93	101	173	138	132	70	94	54	46	113
(dimethylallyl)adenosine tRNA methylthiotransferase [Vibrio natriegens NBRC 15636 = ATCC 14048 = DSM 759]	ALR16254.1	0.0960531		11	17	10	8	13	16	20	33	0	22	24	32
maltodextrin phosphorylase [Vibrio natriegens NBRC 15636 = ATCC 14048 = DSM 759]	ALR17422.1	0.096861		3	2	0	0	3	0	0	0	0	0	1	0
peptidase M32 [Vibrio natriegens NBRC 15636 = ATCC 14048 = DSM 759]	ALR15385.1	0.0972536		2	3	3	5	4	6	5	5	7	4	4	7
membrane protein insertase [Vibrio natriegens NBRC 15636 = ATCC 14048 = DSM 759]	ALR16893.1	0.0976113		12	9	13	5	9	18	8	12	29	18	15	24
3'-5'-bisphosphate nucleotidase [Vibrio natriegens NBRC 15636 = ATCC 14048 = DSM 759]	ALR16775.1	0.0978546		1	2	0	0	0	0	2	3	0	1	1	2
carboxy-terminal protease [Vibrio natriegens NBRC 15636 = ATCC 14048 = DSM 759]	ALR15478.1	0.0980388		4	2	6	2	1	8	7	5	29	4	11	10
chemotaxis protein [Vibrio natriegens NBRC 15636 = ATCC 14048 = DSM 759]	ALR14839.1	0.0988474		0	2	3	2	2	3	3	5	0	4	5	9
phosphoglycolate phosphatase [Vibrio natriegens NBRC 15636 = ATCC 14048 = DSM 759]	ALR17099.1	0.0995242		12	4	3	14	13	12	13	6	14	26	20	16
spermidine/putrescine ABC transporter substrate-binding protein [Vibrio natriegens NBRC 15636 = ATCC 14048 = DSM 759]	ALR15519.1	0.0997996		0	0	0	0	0	0	0	0	0	1	4	5
2,4-diaminobutyric acid acetyltransferase [Vibrio natriegens NBRC 15636 = ATCC 14048 = DSM 759]	ALR15407.1	0.100378		0	0	0	0	0	0	0	0	29	2	15	5
chemotaxis protein [Vibrio natriegens NBRC 15636 = ATCC 14048 = DSM 759]	ALR18712.1	0.101454		0	0	0	0	0	0	5	6	22	1	1	1
asparaginyl-tRNA synthetase [Vibrio natriegens NBRC 15636 = ATCC 14048 = DSM 759]	ALR17205.1	0.101628		148	254	129	132	140	190	114	131	43	154	134	140
dihydrodipicolinate reductase [Vibrio natriegens NBRC 15636 = ATCC 14048 = DSM 759]	ALR16495.1	0.101677		45	32	35	94	66	47	53	45	58	117	146	111
hypothetical protein PN96_07165 [Vibrio natriegens NBRC 15636 = ATCC 14048 = DSM 759]	ALR15775.1	0.101741		0	0	0	0	0	1	0	1	0	2	2	6
indole-3-glycerol phosphate synthase [Vibrio natriegens NBRC 15636 = ATCC 14048 = DSM 759]	ALR15168.1	0.102129		1	2	0	8	1	3	0	6	14	9	3	8
tryptophan synthase subunit beta [Vibrio natriegens NBRC 15636 = ATCC 14048 = DSM 759]	ALR15167.1	0.104582		31	56	61	48	82	101	79	63	79	71	120	142
cytochrome o ubiquinol oxidase subunit I [Vibrio natriegens NBRC 15636 = ATCC 14048 = DSM 759]	ALR18481.1	0.104589		0	3	3	0	4	13	2	4	0	26	28	26
anti-RNA polymerase sigma 70 factor [Vibrio natriegens NBRC 15636 = ATCC 14048 = DSM 759]	ALR14489.1	0.104996		11	8	6	28	27	24	5	8	0	17	12	11
malate dehydrogenase [Vibrio natriegens NBRC 15636 = ATCC 14048 = DSM 759]	ALR16597.1	0.105108		18	30	64	16	20	30	38	52	137	32	52	52
glycogen synthase [Vibrio natriegens NBRC 15636 = ATCC 14048 = DSM 759]	ALR15986.1	0.105226		7	14	3	4	13	3	5	4	7	3	0	0
hypothetical protein PN96_12255 [Vibrio natriegens NBRC 15636 = ATCC 14048 = DSM 759]	ALR16703.1	0.105293		0	1	3	0	1	10	1	0	29	13	6	17
GTPase [Vibrio natriegens NBRC 15636 = ATCC 14048 = DSM 759]	ALR18193.1	0.105845		3	1	0	7	3	4	5	7	36	6	9	8
leucine--tRNA ligase [Vibrio natriegens NBRC 15636 = ATCC 14048 = DSM 759]	ALR16260.1	0.105909		28	37	64	34	39	49	53	68	51	39	55	54
orotidine 5'-phosphate decarboxylase [Vibrio natriegens NBRC 15636 = ATCC 14048 = DSM 759]	ALR15116.1	0.106827		5	5	3	8	4	5	5	5	7	7	7	8
ABC transporter ATP-binding protein [Vibrio natriegens NBRC 15636 = ATCC 14048 = DSM 759]	ALR17621.1	0.107992		33	19	42	31	41	29	36	42	29	59	59	36
alanine racemase [Vibrio natriegens NBRC 15636 = ATCC 14048 = DSM 759]	ALR18754.1	0.108504		1	5	6	0	0	6	8	10	7	1	3	9
aromatic amino acid aminotransferase [Vibrio natriegens NBRC 15636 = ATCC 14048 = DSM 759]	ALR15215.1	0.108858		400	544	264	309	516	618	326	365	123	348	306	431
pyrroline-5-carboxylate reductase [Vibrio natriegens NBRC 15636 = ATCC 14048 = DSM 759]	ALR14593.1	0.111547		25	18	6	19	18	12	26	21	14	33	23	20
cell division protein MukB [Vibrio natriegens NBRC 15636 = ATCC 14048 = DSM 759]	ALR17241.1	0.111654		7	8	19	11	15	21	16	19	14	15	23	31
magnesium transporter ApaG [Vibrio natriegens NBRC 15636 = ATCC 14048 = DSM 759]	ALR16587.1	0.114343		5	8	6	6	6	10	11	19	0	11	14	14
copper-binding protein [Vibrio natriegens NBRC 15636 = ATCC 14048 = DSM 759]	ALR18729.1	0.116622		0	0	3	0	0	3	10	1	7	2	1	26
ubiquinone biosynthesis methyltransferase UbiE [Vibrio natriegens NBRC 15636 = ATCC 14048 = DSM 759]	ALR16820.1	0.116913		1	2	6	0	1	1	1	3	22	4	7	7
adenylosuccinate synthetase [Vibrio natriegens NBRC 15636 = ATCC 14048 = DSM 759]	ALR17093.1	0.118616		57	89	97	27	50	96	60	54	51	33	39	51
long-chain fatty acid transporter [Vibrio natriegens NBRC 15636 = ATCC 14048 = DSM 759]	ALR14959.1	0.118894		0	0	3	0	0	0	1	2	0	3	1	4
proline--tRNA ligase [Vibrio natriegens NBRC 15636 = ATCC 14048 = DSM 759]	ALR14843.1	0.120118		39	59	90	2	53	51	77	83	72	55	66	67
N-acetylglutamate synthase [Vibrio natriegens NBRC 15636 = ATCC 14048 = DSM 759]	ALR14809.1	0.120538		0	2	0	2	0	1	0	2	0	7	4	4
tRNA uridine 5-carboxymethylaminomethyl modification protein [Vibrio natriegens NBRC 15636 = ATCC 14048 = DSM 759]	ALR16896.1	0.120712		4	10	16	0	7	12	13	12	22	8	8	21
23S rRNA pseudouridylate synthase [Vibrio natriegens NBRC 15636 = ATCC 14048 = DSM 759]	ALR16417.1	0.121849		0	2	0	0	0	0	1	1	0	5	2	1
pyridoxine 5'-phosphate synthase [Vibrio natriegens NBRC 15636 = ATCC 14048 = DSM 759]	ALR14634.1	0.121849		0	2	0	0	5	3	4	10	0	5	3	4
glyceraldehyde-3-phosphate dehydrogenase [Vibrio natriegens NBRC 15636 = ATCC 14048 = DSM 759]	ALR15007.1	0.122455		793	792	911	759	727	649	843	830	967	691	889	970
ArsC family transcriptional regulator [Vibrio natriegens NBRC 15636 = ATCC 14048 = DSM 759]	ALR14905.1	0.124205		0	5	3	0	11	10	3	4	7	15	18	15
poly(A) polymerase [Vibrio natriegens NBRC 15636 = ATCC 14048 = DSM 759]	ALR14692.1	0.124262		2	2	0	7	6	0	4	7	0	10	7	8
sulfate adenylyltransferase subunit 2 [Vibrio natriegens NBRC 15636 = ATCC 14048 = DSM 759]	ALR16713.1	0.127913		17	25	3	24	36	14	21	42	0	56	47	52
6-phosphogluconate dehydrogenase [Vibrio natriegens NBRC 15636 = ATCC 14048 = DSM 759]	ALR15422.1	0.12854		220	237	235	167	184	244	218	204	130	152	188	205
acetaldehyde dehydrogenase [Vibrio natriegens NBRC 15636 = ATCC 14048 = DSM 759]	ALR15032.1	0.131215		168	525	209	157	144	239	475	233	505	341	197	489
spore coat protein [Vibrio natriegens NBRC 15636 = ATCC 14048 = DSM 759]	ALR16699.1	0.132254		43	31	42	19	22	25	38	32	51	37	34	39
thiamine biosynthesis protein ThiH [Vibrio natriegens NBRC 15636 = ATCC 14048 = DSM 759]	ALR16947.1	0.132666		1	2	6	0	17	12	8	15	7	10	15	14
pyridine nucleotide transhydrogenase [Vibrio natriegens NBRC 15636 = ATCC 14048 = DSM 759]	ALR17014.1	0.133127		0	0	0	0	0	0	0	1	14	2	1	3
stationary phase survival protein SurE [Vibrio natriegens NBRC 15636 = ATCC 14048 = DSM 759]	ALR14646.1	0.134801		1	0	0	2	0	0	2	5	0	4	1	0
transcriptional regulator MalT [Vibrio natriegens NBRC 15636 = ATCC 14048 = DSM 759]	ALR17423.1	0.136078		5	5	0	6	0	3	3	0	0	3	0	1
UDP-N-acetylglucosamine acyltransferase [Vibrio natriegens NBRC 15636 = ATCC 14048 = DSM 759]	ALR14867.1	0.139269		1	7	0	0	1	3	5	9	14	0	6	1
50S ribosomal protein L35 [Vibrio natriegens NBRC 15636 = ATCC 14048 = DSM 759]	ALR15777.1	0.139328		3	8	0	7	6	8	6	7	0	1	0	0
5-methyltetrahydropteroyltriglutamate--homocysteine methyltransferase [Vibrio natriegens NBRC 15636 = ATCC 14048 = DSM 759]	ALR18041.1	0.139647		526	586	386	441	482	313	465	467	231	366	384	284
elongation factor G [Vibrio natriegens NBRC 15636 = ATCC 14048 = DSM 759]	ALR17125.1	0.139858		100	119	138	33	90	94	71	74	72	74	75	68
oligopeptidase A [Vibrio natriegens NBRC 15636 = ATCC 14048 = DSM 759]	ALR16845.1	0.140361		9	8	10	2	8	7	25	22	0	13	10	11
glutamate synthase [Vibrio natriegens NBRC 15636 = ATCC 14048 = DSM 759]	ALR16482.1	0.140882		433	457	596	383	432	505	464	559	433	575	582	584
DNA-directed RNA polymerase subunit beta [Vibrio natriegens NBRC 15636 = ATCC 14048 = DSM 759]	ALR14487.1	0.141883		429	383	435	323	421	443	443	352	440	493	534	471
50S ribosomal protein L33 [Vibrio natriegens NBRC 15636 = ATCC 14048 = DSM 759]	ALR16737.1	0.142305		59	68	23	97	67	49	67	59	0	42	31	31
UDP-galactose-4-epimerase [Vibrio natriegens NBRC 15636 = ATCC 14048 = DSM 759]	ALR18334.1	0.142491		3	5	6	0	4	1	8	9	29	4	4	4
membrane protein [Vibrio natriegens NBRC 15636 = ATCC 14048 = DSM 759]	ALR14534.1	0.143084		0	0	0	0	1	0	1	0	0	4	3	0
thioredoxin [Vibrio natriegens NBRC 15636 = ATCC 14048 = DSM 759]	ALR16965.1	0.143207		23	17	55	28	41	37	47	49	58	33	41	37
uridine phosphorylase [Vibrio natriegens NBRC 15636 = ATCC 14048 = DSM 759]	ALR16046.1	0.143517		2	2	6	0	0	0	8	8	0	1	4	5
molecular chaperone GroEL [Vibrio natriegens NBRC 15636 = ATCC 14048 = DSM 759]	ALR17055.1	0.144709		1184	658	564	1534	856	777	717	725	281	922	700	591
D-alanine--D-alanine ligase [Vibrio natriegens NBRC 15636 = ATCC 14048 = DSM 759]	ALR18331.1	0.144928		0	0	0	0	0	2	0	0	0	2	5	5
16S rRNA methyltransferase [Vibrio natriegens NBRC 15636 = ATCC 14048 = DSM 759]	ALR16510.1	0.144928		0	0	0	0	0	0	0	1	0	0	0	1
NADPH-dependent FMN reductase [Vibrio natriegens NBRC 15636 = ATCC 14048 = DSM 759]	ALR14973.1	0.144928		0	0	0	0	1	1	0	0	0	0	0	0
stationary phase/starvation inducible regulatory protein CspD [Vibrio natriegens NBRC 15636 = ATCC 14048 = DSM 759]	ALR15997.1	0.145863		0	0	0	1	0	0	0	0	0	7	10	1
xanthine-guanine phosphoribosyltransferase [Vibrio natriegens NBRC 15636 = ATCC 14048 = DSM 759]	ALR16309.1	0.146051		11	12	19	11	12	8	20	18	0	23	30	24
30S ribosomal protein S12 [Vibrio natriegens NBRC 15636 = ATCC 14048 = DSM 759]	ALR17123.1	0.147387		127	126	213	106	116	138	115	130	115	71	105	122
50S ribosomal protein L29 [Vibrio natriegens NBRC 15636 = ATCC 14048 = DSM 759]	ALR16647.1	0.148947		142	80	61	149	123	64	115	74	36	81	69	63
dihydrolipoamide dehydrogenase [Vibrio natriegens NBRC 15636 = ATCC 14048 = DSM 759]	ALR14684.1	0.149623		111	193	132	94	142	132	172	177	130	158	168	145
lipoprotein [Vibrio natriegens NBRC 15636 = ATCC 14048 = DSM 759]	ALR15953.1	0.154119		27	16	23	11	17	27	19	15	22	12	8	14
malate:quinone oxidoreductase [Vibrio natriegens NBRC 15636 = ATCC 14048 = DSM 759]	ALR15644.1	0.154188		2	1	23	0	0	8	0	0	0	0	0	0
energy transducer TonB [Vibrio natriegens NBRC 15636 = ATCC 14048 = DSM 759]	ALR17642.1	0.154832		0	0	0	1	0	1	0	1	0	4	1	2
2-methylisocitrate lyase [Vibrio natriegens NBRC 15636 = ATCC 14048 = DSM 759]	ALR15433.1	0.154832		0	0	0	1	0	1	0	1	0	4	2	1
shikimate dehydrogenase [Vibrio natriegens NBRC 15636 = ATCC 14048 = DSM 759]	ALR16939.1	0.155615		0	0	0	0	0	0	1	0	7	1	1	0
UDP-glucose 6-dehydrogenase [Vibrio natriegens NBRC 15636 = ATCC 14048 = DSM 759]	ALR16689.1	0.155615		0	0	0	1	0	2	3	1	0	1	2	1
hypothetical protein PN96_19985 [Vibrio natriegens NBRC 15636 = ATCC 14048 = DSM 759]	ALR18216.1	0.155615		0	2	3	0	0	0	0	0	0	0	0	0
phosphoribosyl-ATP pyrophosphatase [Vibrio natriegens NBRC 15636 = ATCC 14048 = DSM 759]	ALR15893.1	0.15842		22	21	19	18	18	18	20	21	22	8	10	10
phosphoribulokinase [Vibrio natriegens NBRC 15636 = ATCC 14048 = DSM 759]	ALR17107.1	0.158488		0	0	0	0	4	1	5	5	0	0	1	6
uridylate kinase [Vibrio natriegens NBRC 15636 = ATCC 14048 = DSM 759]	ALR14858.1	0.158903		13	11	19	9	6	27	15	21	7	28	27	32
transcription-repair coupling factor [Vibrio natriegens NBRC 15636 = ATCC 14048 = DSM 759]	ALR16034.1	0.161763		0	2	0	0	0	0	2	0	22	2	1	6
50S ribosomal protein L16 [Vibrio natriegens NBRC 15636 = ATCC 14048 = DSM 759]	ALR16648.1	0.163132		165	114	61	163	136	94	111	67	123	105	72	83
NADPH-flavin oxidoreductase [Vibrio natriegens NBRC 15636 = ATCC 14048 = DSM 759]	ALR17411.1	0.163535		9	7	3	4	5	5	6	9	0	1	0	1
DNA helicase [Vibrio natriegens NBRC 15636 = ATCC 14048 = DSM 759]	ALR17158.1	0.164667		9	3	13	23	1	0	8	6	22	26	25	9
multidrug DMT transporter permease [Vibrio natriegens NBRC 15636 = ATCC 14048 = DSM 759]	ALR14802.1	0.165275		0	1	0	9	6	10	0	4	0	22	28	21
glutamyl-tRNA reductase [Vibrio natriegens NBRC 15636 = ATCC 14048 = DSM 759]	ALR16249.1	0.165568		0	0	0	0	1	4	2	4	0	2	5	1
hydrolase [Vibrio natriegens NBRC 15636 = ATCC 14048 = DSM 759]	ALR14805.1	0.166034		0	0	0	0	0	0	2	1	7	0	0	0
phosphoribosylglycinamide formyltransferase [Vibrio natriegens NBRC 15636 = ATCC 14048 = DSM 759]	ALR14887.1	0.167266		8	2	13	14	5	3	7	8	14	18	15	8
acetylglutamate kinase [Vibrio natriegens NBRC 15636 = ATCC 14048 = DSM 759]	ALR17137.1	0.168639		153	121	151	89	102	71	92	61	152	68	75	65
ribonuclease [Vibrio natriegens NBRC 15636 = ATCC 14048 = DSM 759]	ALR15084.1	0.171754		66	87	135	45	94	104	93	91	123	128	119	103
3-hydroxydecanoyl-ACP dehydratase [Vibrio natriegens NBRC 15636 = ATCC 14048 = DSM 759]	ALR15489.1	0.173023		16	13	13	10	18	8	16	10	7	14	5	4
pilus assembly protein TadC [Vibrio natriegens NBRC 15636 = ATCC 14048 = DSM 759]	ALR14780.1	0.173948		0	0	0	0	1	2	0	0	0	0	0	0
carbonic anhydrase [Vibrio natriegens NBRC 15636 = ATCC 14048 = DSM 759]	ALR17377.1	0.173948		0	0	0	0	0	0	0	0	0	3	0	6
acyltransferase [Vibrio natriegens NBRC 15636 = ATCC 14048 = DSM 759]	ALR18775.1	0.173948		0	0	0	0	0	0	0	0	0	1	0	2
chromosome partitioning protein ParA [Vibrio natriegens NBRC 15636 = ATCC 14048 = DSM 759]	ALR17337.1	0.175437		0	0	0	0	0	1	0	0	0	0	9	7
Isochorismatase [Vibrio natriegens NBRC 15636 = ATCC 14048 = DSM 759]	ALR16131.1	0.176329		7	14	39	11	27	73	3	2	22	6	4	34
23S rRNA methyltransferase [Vibrio natriegens NBRC 15636 = ATCC 14048 = DSM 759]	ALR17098.1	0.178069		4	4	0	4	3	2	2	0	0	5	0	1
tryptophanyl-tRNA synthetase [Vibrio natriegens NBRC 15636 = ATCC 14048 = DSM 759]	ALR17100.1	0.178599		41	43	74	8	45	44	63	60	58	49	52	50
hypothetical protein PN96_12245 [Vibrio natriegens NBRC 15636 = ATCC 14048 = DSM 759]	ALR16701.1	0.181272		0	0	0	0	0	0	0	0	0	2	1	8
NADH:flavin oxidoreductase [Vibrio natriegens NBRC 15636 = ATCC 14048 = DSM 759]	ALR18471.1	0.183226		0	0	0	0	0	9	2	6	0	4	7	6
nucleoside triphosphate hydrolase [Vibrio natriegens NBRC 15636 = ATCC 14048 = DSM 759]	ALR16255.1	0.183305		5	5	3	5	8	12	14	15	0	9	10	12
histidine kinase [Vibrio natriegens NBRC 15636 = ATCC 14048 = DSM 759]	ALR14941.1	0.184163		0	1	0	0	1	2	2	1	14	1	2	2
4-hydroxy-3-methylbut-2-enyl diphosphate reductase [Vibrio natriegens NBRC 15636 = ATCC 14048 = DSM 759]	ALR16436.1	0.184358		7	5	0	8	6	5	10	5	7	12	6	5
adenosine deaminase [Vibrio natriegens NBRC 15636 = ATCC 14048 = DSM 759]	ALR16803.1	0.184438		0	0	3	0	1	0	1	1	22	1	4	4
ABC transporter ATP-binding protein [Vibrio natriegens NBRC 15636 = ATCC 14048 = DSM 759]	ALR14555.1	0.185189		1	1	0	2	0	0	4	2	0	4	0	1
deacylase [Vibrio natriegens NBRC 15636 = ATCC 14048 = DSM 759]	ALR16313.1	0.185189		0	2	0	0	1	5	0	1	0	0	0	0
glycine cleavage system protein T [Vibrio natriegens NBRC 15636 = ATCC 14048 = DSM 759]	ALR18398.1	0.185911		46	32	45	7	46	62	34	32	14	21	32	34
DNA topoisomerase IV subunit A [Vibrio natriegens NBRC 15636 = ATCC 14048 = DSM 759]	ALR16527.1	0.186845		4	1	6	3	1	1	9	9	0	4	4	4
3-oxoacyl-ACP synthase [Vibrio natriegens NBRC 15636 = ATCC 14048 = DSM 759]	ALR14975.1	0.187058		149	117	164	191	97	90	119	91	65	153	108	100
thymidylate synthase [Vibrio natriegens NBRC 15636 = ATCC 14048 = DSM 759]	ALR16446.1	0.188368		1	1	3	0	4	7	7	6	0	2	6	12
glutathione synthetase [Vibrio natriegens NBRC 15636 = ATCC 14048 = DSM 759]	ALR14598.1	0.189364		9	17	29	3	19	22	13	31	43	18	22	21
cystathionine gamma-synthase [Vibrio natriegens NBRC 15636 = ATCC 14048 = DSM 759]	ALR17130.1	0.190219		40	44	26	37	50	40	48	43	51	44	36	48
translation initiation factor IF-3 [Vibrio natriegens NBRC 15636 = ATCC 14048 = DSM 759]	ALR15778.1	0.193199		7	17	0	3	11	11	13	10	0	16	23	24
cytochrome C [Vibrio natriegens NBRC 15636 = ATCC 14048 = DSM 759]	ALR16518.1	0.193356		5	3	13	8	3	3	10	7	22	12	6	4
50S ribosomal protein L31 [Vibrio natriegens NBRC 15636 = ATCC 14048 = DSM 759]	ALR16657.1	0.193592		15	11	0	22	9	8	9	16	14	18	17	19
glutaredoxin [Vibrio natriegens NBRC 15636 = ATCC 14048 = DSM 759]	ALR15036.1	0.193626		0	8	6	8	2	10	5	16	0	10	14	14
transcriptional regulator [Vibrio natriegens NBRC 15636 = ATCC 14048 = DSM 759]	ALR16190.1	0.1939		2	4	6	2	5	1	6	4	0	14	7	6
hypothetical protein PN96_02440 [Vibrio natriegens NBRC 15636 = ATCC 14048 = DSM 759]	ALR14891.1	0.194466		9	4	10	12	9	5	14	7	14	19	9	6
cytochrome O ubiquinol oxidase [Vibrio natriegens NBRC 15636 = ATCC 14048 = DSM 759]	ALR18482.1	0.19798		0	3	0	0	0	3	5	4	0	0	2	4
50S ribosomal protein L7/L12 [Vibrio natriegens NBRC 15636 = ATCC 14048 = DSM 759]	ALR14486.1	0.19993		689	689	554	502	598	655	592	594	115	512	567	614
transcriptional regulator [Vibrio natriegens NBRC 15636 = ATCC 14048 = DSM 759]	ALR18318.1	0.20042		3	0	0	10	3	1	5	6	0	8	10	5
aminotransferase V [Vibrio natriegens NBRC 15636 = ATCC 14048 = DSM 759]	ALR15612.1	0.201495		1	5	13	0	1	3	3	3	0	0	0	0
hypothetical protein PN96_06075 [Vibrio natriegens NBRC 15636 = ATCC 14048 = DSM 759]	ALR15567.1	0.202186		8	7	10	6	6	4	6	11	14	4	9	11
MSHA biogenesis protein MshA [Vibrio natriegens NBRC 15636 = ATCC 14048 = DSM 759]	ALR14523.1	0.202362		0	2	0	0	1	5	2	5	0	1	4	7
methionine--tRNA ligase [Vibrio natriegens NBRC 15636 = ATCC 14048 = DSM 759]	ALR15078.1	0.202864		8	23	61	24	27	47	28	37	130	43	46	46
30S ribosomal protein S4 [Vibrio natriegens NBRC 15636 = ATCC 14048 = DSM 759]	ALR16631.1	0.204235		336	327	167	248	252	259	247	299	51	245	212	185
lipoyl synthase [Vibrio natriegens NBRC 15636 = ATCC 14048 = DSM 759]	ALR16271.1	0.204908		1	7	0	0	5	4	3	3	0	0	0	0
flagellin B [Vibrio natriegens NBRC 15636 = ATCC 14048 = DSM 759]	ALR14913.1	0.205031		0	0	0	0	0	0	17	12	144	6	3	3
acetyl-CoA carboxylase subunit beta [Vibrio natriegens NBRC 15636 = ATCC 14048 = DSM 759]	ALR14985.1	0.205271		47	43	45	22	34	32	36	36	22	39	26	24
hypothetical protein PN96_02230 [Vibrio natriegens NBRC 15636 = ATCC 14048 = DSM 759]	ALR14850.1	0.205582		0	0	0	1	0	5	0	1	0	8	4	6
30S ribosomal protein S1 [Vibrio natriegens NBRC 15636 = ATCC 14048 = DSM 759]	ALR15112.1	0.205762		1415	1154	824	864	1031	1075	1111	1077	498	866	925	870
4-hydroxy-3-methylbut-2-en-1-yl diphosphate synthase [Vibrio natriegens NBRC 15636 = ATCC 14048 = DSM 759]	ALR16368.1	0.205847		16	16	23	14	17	20	27	23	36	19	14	16
purine nucleoside phosphorylase [Vibrio natriegens NBRC 15636 = ATCC 14048 = DSM 759]	ALR17355.1	0.207276		0	0	0	0	0	0	0	0	0	0	1	3
cell division protein DamX [Vibrio natriegens NBRC 15636 = ATCC 14048 = DSM 759]	ALR17150.1	0.207276		0	0	0	0	0	0	1	3	0	0	0	0
4-alpha-glucanotransferase [Vibrio natriegens NBRC 15636 = ATCC 14048 = DSM 759]	ALR17421.1	0.207276		0	1	3	0	0	0	0	0	0	0	0	0
tRNA pseudouridine synthase B [Vibrio natriegens NBRC 15636 = ATCC 14048 = DSM 759]	ALR14741.1	0.209383		2	0	0	0	1	1	0	0	0	1	0	0
short-chain dehydrogenase [Vibrio natriegens NBRC 15636 = ATCC 14048 = DSM 759]	ALR15016.1	0.209383		8	4	6	0	1	1	4	3	0	1	0	0
DNA-binding protein [Vibrio natriegens NBRC 15636 = ATCC 14048 = DSM 759]	ALR16104.1	0.21143		30	66	39	3	20	36	45	56	79	35	37	32
membrane protease HflK [Vibrio natriegens NBRC 15636 = ATCC 14048 = DSM 759]	ALR17090.1	0.212352		51	51	58	57	39	34	54	40	43	33	39	42
quinone oxidoreductase [Vibrio natriegens NBRC 15636 = ATCC 14048 = DSM 759]	ALR16874.1	0.212584		4	8	3	0	4	12	4	6	0	0	1	4
peptide ABC transporter substrate-binding protein [Vibrio natriegens NBRC 15636 = ATCC 14048 = DSM 759]	ALR17192.1	0.21277		64	87	190	72	87	104	120	137	115	102	129	168
elongation factor G [Vibrio natriegens NBRC 15636 = ATCC 14048 = DSM 759]	ALR14764.1	0.212873		1242	1082	1079	939	1022	941	1160	982	592	1032	924	893
peptide chain release factor 3 [Vibrio natriegens NBRC 15636 = ATCC 14048 = DSM 759]	ALR14752.1	0.214952		6	9	0	6	1	0	5	3	22	7	7	4
UDP-3-O-(3-hydroxymyristoyl) glucosamine N-acyltransferase [Vibrio natriegens NBRC 15636 = ATCC 14048 = DSM 759]	ALR14865.1	0.215046		2	7	0	12	7	8	7	7	0	23	17	12
transaldolase [Vibrio natriegens NBRC 15636 = ATCC 14048 = DSM 759]	ALR17888.1	0.216036		57	61	52	65	51	31	46	48	0	47	57	43
phosphoribosylformylglycinamidine synthase [Vibrio natriegens NBRC 15636 = ATCC 14048 = DSM 759]	ALR16316.1	0.216452		215	225	254	124	215	250	266	251	195	237	244	264
heat-shock protein Hsp20 [Vibrio natriegens NBRC 15636 = ATCC 14048 = DSM 759]	ALR16883.1	0.217512		24	2	3	12	2	8	0	5	0	1	8	7
50S ribosomal protein L11 [Vibrio natriegens NBRC 15636 = ATCC 14048 = DSM 759]	ALR14483.1	0.217661		166	132	29	186	107	99	110	97	7	107	90	90
ribonucleotide-diphosphate reductase subunit alpha [Vibrio natriegens NBRC 15636 = ATCC 14048 = DSM 759]	ALR15192.1	0.218819		23	17	39	22	17	21	20	15	14	25	21	14
CbbBc protein [Vibrio natriegens NBRC 15636 = ATCC 14048 = DSM 759]	ALR18295.1	0.219046		0	5	3	0	0	3	5	4	43	3	1	7
MSHA biogenesis protein MshL [Vibrio natriegens NBRC 15636 = ATCC 14048 = DSM 759]	ALR14517.1	0.220398		19	16	23	1	13	21	26	21	22	16	17	19
oligopeptide transporter ATP-binding component [Vibrio natriegens NBRC 15636 = ATCC 14048 = DSM 759]	ALR15060.1	0.220584		2	2	0	0	0	1	10	7	0	1	0	1
carbonic anhydrase [Vibrio natriegens NBRC 15636 = ATCC 14048 = DSM 759]	ALR14687.1	0.22071		23	61	55	39	83	109	18	30	65	41	46	57
transcriptional regulator HU subunit alpha [Vibrio natriegens NBRC 15636 = ATCC 14048 = DSM 759]	ALR16103.1	0.225069		143	98	77	153	111	88	115	118	22	97	95	75
2OG-Fe(II) oxygenase [Vibrio natriegens NBRC 15636 = ATCC 14048 = DSM 759]	ALR18346.1	0.227984		0	0	0	0	0	1	0	3	0	0	6	0
hypothetical protein PN96_03960 [Vibrio natriegens NBRC 15636 = ATCC 14048 = DSM 759]	ALR15177.1	0.228433		3	5	29	2	15	10	0	11	7	2	8	1
phosphoadenosine phosphosulfate reductase [Vibrio natriegens NBRC 15636 = ATCC 14048 = DSM 759]	ALR17169.1	0.229648		6	13	0	1	4	3	7	10	7	9	5	5
aldo/keto reductase [Vibrio natriegens NBRC 15636 = ATCC 14048 = DSM 759]	ALR16453.1	0.231374		0	4	6	1	5	6	5	6	43	2	5	10
hypothetical protein PN96_05775 [Vibrio natriegens NBRC 15636 = ATCC 14048 = DSM 759]	ALR15514.1	0.232135		0	0	3	0	0	0	0	3	14	1	1	1
fructose 1,6-bisphosphatase [Vibrio natriegens NBRC 15636 = ATCC 14048 = DSM 759]	ALR16605.1	0.232582		2	2	23	0	0	11	13	9	22	2	13	14
3-dehydroquinate synthase [Vibrio natriegens NBRC 15636 = ATCC 14048 = DSM 759]	ALR17149.1	0.233888		10	6	19	2	6	12	10	3	7	4	5	6
30S ribosomal protein S17 [Vibrio natriegens NBRC 15636 = ATCC 14048 = DSM 759]	ALR16646.1	0.234255		26	29	0	132	18	14	16	20	0	13	11	9
GTP-binding protein Der [Vibrio natriegens NBRC 15636 = ATCC 14048 = DSM 759]	ALR16364.1	0.234585		0	5	0	0	4	3	0	0	0	3	1	0
membrane protein [Vibrio natriegens NBRC 15636 = ATCC 14048 = DSM 759]	ALR16524.1	0.236397		0	6	10	0	2	8	0	3	0	1	1	6
GMP synthase [Vibrio natriegens NBRC 15636 = ATCC 14048 = DSM 759]	ALR16359.1	0.237567		44	48	84	25	65	77	38	48	22	35	56	62
aldehyde reductase [Vibrio natriegens NBRC 15636 = ATCC 14048 = DSM 759]	ALR18742.1	0.237909		0	0	0	0	0	1	1	0	14	0	0	3
methyltryptophan oxidase [Vibrio natriegens NBRC 15636 = ATCC 14048 = DSM 759]	ALR18743.1	0.241125		2	1	0	1	2	1	2	1	0	2	3	9
chemotaxis protein [Vibrio natriegens NBRC 15636 = ATCC 14048 = DSM 759]	ALR17348.1	0.245032		0	0	0	0	0	1	0	1	0	0	1	5
succinylglutamate desuccinylase [Vibrio natriegens NBRC 15636 = ATCC 14048 = DSM 759]	ALR15706.1	0.245716		0	0	6	0	2	0	5	4	36	4	1	0
aspartate kinase [Vibrio natriegens NBRC 15636 = ATCC 14048 = DSM 759]	ALR17131.1	0.248816		15	38	74	14	20	47	36	49	87	40	36	51
octaprenyl diphosphate synthase [Vibrio natriegens NBRC 15636 = ATCC 14048 = DSM 759]	ALR16595.1	0.250606		12	14	26	6	22	17	16	24	14	24	23	21
formyltetrahydrofolate deformylase [Vibrio natriegens NBRC 15636 = ATCC 14048 = DSM 759]	ALR16149.1	0.252719		5	20	32	0	11	21	7	3	22	2	7	7
50S ribosomal protein L23 [Vibrio natriegens NBRC 15636 = ATCC 14048 = DSM 759]	ALR16653.1	0.253878		100	88	42	74	97	40	77	75	7	82	53	26
DNA-directed RNA polymerase subunit omega [Vibrio natriegens NBRC 15636 = ATCC 14048 = DSM 759]	ALR16760.1	0.255165		9	36	32	11	38	25	24	57	22	40	36	26
glutamate synthase [Vibrio natriegens NBRC 15636 = ATCC 14048 = DSM 759]	ALR16485.1	0.255991		21	18	26	26	22	17	20	22	123	30	30	24
glutamate--cysteine ligase [Vibrio natriegens NBRC 15636 = ATCC 14048 = DSM 759]	ALR14663.1	0.256767		0	4	0	0	0	0	24	13	224	3	0	1
peptidylprolyl isomerase [Vibrio natriegens NBRC 15636 = ATCC 14048 = DSM 759]	ALR18686.1	0.257202		0	2	0	3	4	12	6	8	0	4	12	9
pyruvate formate-lyase [Vibrio natriegens NBRC 15636 = ATCC 14048 = DSM 759]	ALR16017.1	0.258229		52	254	103	19	10	57	182	168	137	71	40	239
inosine-5-monophosphate dehydrogenase [Vibrio natriegens NBRC 15636 = ATCC 14048 = DSM 759]	ALR16360.1	0.258319		58	62	52	37	65	62	42	56	14	57	57	52
50S ribosomal protein L4 [Vibrio natriegens NBRC 15636 = ATCC 14048 = DSM 759]	ALR16654.1	0.26057		303	285	274	269	270	272	263	338	108	235	260	247
oligoribonuclease [Vibrio natriegens NBRC 15636 = ATCC 14048 = DSM 759]	ALR17082.1	0.266566		0	0	0	0	0	1	0	0	0	0	2	5
UTP--glucose-1-phosphate uridylyltransferase [Vibrio natriegens NBRC 15636 = ATCC 14048 = DSM 759]	ALR14510.1	0.267428		0	1	0	0	0	0	2	3	0	0	0	0
alkyl hydroperoxide reductase [Vibrio natriegens NBRC 15636 = ATCC 14048 = DSM 759]	ALR17519.1	0.270218		31	29	35	13	64	17	37	20	22	19	20	15
homoserine O-succinyltransferase [Vibrio natriegens NBRC 15636 = ATCC 14048 = DSM 759]	ALR15379.1	0.270279		11	18	13	8	8	11	13	10	0	8	9	12
chorismate mutase [Vibrio natriegens NBRC 15636 = ATCC 14048 = DSM 759]	ALR16427.1	0.270519		18	14	23	0	6	12	10	9	7	6	4	12
methionine synthase [Vibrio natriegens NBRC 15636 = ATCC 14048 = DSM 759]	ALR14505.1	0.271005		18	27	68	16	19	32	33	38	51	43	34	40
MSHA biogenesis protein MshI [Vibrio natriegens NBRC 15636 = ATCC 14048 = DSM 759]	ALR14514.1	0.271271		0	0	0	0	0	0	0	0	7	0	1	0
glucosamine--fructose-6-phosphate aminotransferase [Vibrio natriegens NBRC 15636 = ATCC 14048 = DSM 759]	ALR16568.1	0.274851		5	8	16	0	6	8	14	13	22	4	5	9
dihydroorotase [Vibrio natriegens NBRC 15636 = ATCC 14048 = DSM 759]	ALR18781.1	0.276425		17	11	29	19	14	25	16	15	22	10	14	16
diguanylate cyclase [Vibrio natriegens NBRC 15636 = ATCC 14048 = DSM 759]	ALR15117.1	0.276591		2	0	0	0	0	0	6	0	0	1	0	2
uroporphyrin-III methyltransferase [Vibrio natriegens NBRC 15636 = ATCC 14048 = DSM 759]	ALR16621.1	0.276591		7	2	13	12	5	3	5	5	7	6	2	3
hypothetical protein PN96_12285 [Vibrio natriegens NBRC 15636 = ATCC 14048 = DSM 759]	ALR16708.1	0.278053		5	0	0	3	0	0	5	2	7	4	0	0
cytochrome d terminal oxidase subunit 1 [Vibrio natriegens NBRC 15636 = ATCC 14048 = DSM 759]	ALR15962.1	0.278053		9	2	0	0	0	1	0	1	0	0	0	1
translation initiation factor IF-2 [Vibrio natriegens NBRC 15636 = ATCC 14048 = DSM 759]	ALR14739.1	0.278514		82	144	171	54	90	81	135	162	339	90	83	109
phosphate transport regulator [Vibrio natriegens NBRC 15636 = ATCC 14048 = DSM 759]	ALR17271.1	0.278933		0	5	6	0	0	4	0	0	0	1	1	4
deferrochelatase [Vibrio natriegens NBRC 15636 = ATCC 14048 = DSM 759]	ALR14910.1	0.279961		11	8	3	8	14	86	25	97	0	25	46	69
membrane biogenesis protein [Vibrio natriegens NBRC 15636 = ATCC 14048 = DSM 759]	ALR16365.1	0.280874		17	17	6	13	11	10	27	14	0	30	17	18
4-hydroxythreonine-4-phosphate dehydrogenase [Vibrio natriegens NBRC 15636 = ATCC 14048 = DSM 759]	ALR17272.1	0.281104		5	0	0	4	0	0	2	1	0	14	6	2
ABC transporter ATP-binding protein [Vibrio natriegens NBRC 15636 = ATCC 14048 = DSM 759]	ALR16425.1	0.284525		60	66	122	54	78	82	91	96	72	100	85	91
ATP F0F1 synthase subunit delta [Vibrio natriegens NBRC 15636 = ATCC 14048 = DSM 759]	ALR16904.1	0.285885		11	26	32	23	28	36	25	38	29	21	34	41
mechanosensitive ion channel protein [Vibrio natriegens NBRC 15636 = ATCC 14048 = DSM 759]	ALR14609.1	0.286204		29	12	16	42	15	13	5	5	43	7	7	7
50S ribosomal protein L25 [Vibrio natriegens NBRC 15636 = ATCC 14048 = DSM 759]	ALR17229.1	0.286638		28	37	61	34	27	117	29	76	108	30	94	105
30S ribosomal protein S14 [Vibrio natriegens NBRC 15636 = ATCC 14048 = DSM 759]	ALR16642.1	0.287043		100	88	61	28	69	76	53	74	14	51	66	72
23S rRNA methyltransferase [Vibrio natriegens NBRC 15636 = ATCC 14048 = DSM 759]	ALR15484.1	0.287575		3	0	0	2	4	0	4	1	0	7	5	1
glutamate synthase [Vibrio natriegens NBRC 15636 = ATCC 14048 = DSM 759]	ALR16484.1	0.288277		31	41	45	43	36	44	42	30	43	63	48	47
murein transglycosylase [Vibrio natriegens NBRC 15636 = ATCC 14048 = DSM 759]	ALR14877.1	0.289692		1	0	0	1	1	1	0	0	0	1	0	1
cobalamin 5'-phosphate synthase [Vibrio natriegens NBRC 15636 = ATCC 14048 = DSM 759]	ALR16376.1	0.289692		0	2	0	0	2	0	2	1	0	1	3	1
tRNA-modifying protein [Vibrio natriegens NBRC 15636 = ATCC 14048 = DSM 759]	ALR14622.1	0.290393		9	5	13	8	7	16	5	12	14	9	17	19
ATP-dependent helicase [Vibrio natriegens NBRC 15636 = ATCC 14048 = DSM 759]	ALR14538.1	0.290932		8	0	0	0	1	1	2	3	29	2	4	1
NADH dehydrogenase [Vibrio natriegens NBRC 15636 = ATCC 14048 = DSM 759]	ALR17520.1	0.294032		2	0	0	3	4	0	0	1	7	11	3	0
hypothetical protein PN96_17285 [Vibrio natriegens NBRC 15636 = ATCC 14048 = DSM 759]	ALR17723.1	0.294511		7	14	23	6	8	20	9	14	87	15	22	14
purine nucleoside phosphoramidase [Vibrio natriegens NBRC 15636 = ATCC 14048 = DSM 759]	ALR16043.1	0.294567		7	1	3	11	11	7	10	11	0	11	12	13
anthranilate phosphoribosyltransferase [Vibrio natriegens NBRC 15636 = ATCC 14048 = DSM 759]	ALR15169.1	0.29588		1	22	39	0	20	21	54	24	14	23	24	19
acetolactate synthase 3 catalytic subunit [Vibrio natriegens NBRC 15636 = ATCC 14048 = DSM 759]	ALR16572.1	0.296798		12	14	10	15	18	11	13	8	0	40	40	25
hypothetical protein PN96_17640 [Vibrio natriegens NBRC 15636 = ATCC 14048 = DSM 759]	ALR17790.1	0.298664		5	2	0	2	4	0	5	4	0	7	5	1
DNA polymerase I [Vibrio natriegens NBRC 15636 = ATCC 14048 = DSM 759]	ALR16811.1	0.299092		2	6	23	1	8	3	10	8	130	13	8	8
succinyl-diaminopimelate desuccinylase [Vibrio natriegens NBRC 15636 = ATCC 14048 = DSM 759]	ALR14904.1	0.300429		20	14	3	11	7	6	6	15	0	7	7	5
Zn-dependent protease [Vibrio natriegens NBRC 15636 = ATCC 14048 = DSM 759]	ALR18353.1	0.301184		0	4	10	0	0	0	0	1	0	1	0	1
heat shock protein HslJ [Vibrio natriegens NBRC 15636 = ATCC 14048 = DSM 759]	ALR15848.1	0.302706		0	0	0	0	0	3	0	13	0	0	1	3
flagellar motor protein MotA [Vibrio natriegens NBRC 15636 = ATCC 14048 = DSM 759]	ALR17639.1	0.302711		22	36	71	51	30	35	31	38	108	54	57	44
glucose-6-phosphate dehydrogenase [Vibrio natriegens NBRC 15636 = ATCC 14048 = DSM 759]	ALR15420.1	0.302971		15	22	26	1	21	20	17	13	14	13	12	12
phosphoenolpyruvate carboxylase [Vibrio natriegens NBRC 15636 = ATCC 14048 = DSM 759]	ALR17134.1	0.303096		88	160	180	103	104	128	161	126	152	165	128	137
thiol:disulfide interchange protein [Vibrio natriegens NBRC 15636 = ATCC 14048 = DSM 759]	ALR17043.1	0.303532		0	0	0	2	0	0	2	1	0	0	3	0
ATP-dependent helicase HrpA [Vibrio natriegens NBRC 15636 = ATCC 14048 = DSM 759]	ALR17220.1	0.303602		2	2	10	0	1	0	5	10	65	1	1	1
hydrolase [Vibrio natriegens NBRC 15636 = ATCC 14048 = DSM 759]	ALR16986.1	0.305812		12	7	19	10	0	0	8	6	7	4	1	1
DNA topoisomerase IV subunit B [Vibrio natriegens NBRC 15636 = ATCC 14048 = DSM 759]	ALR16528.1	0.306013		9	2	6	0	4	3	9	9	36	0	2	4
hypothetical protein PN96_09340 [Vibrio natriegens NBRC 15636 = ATCC 14048 = DSM 759]	ALR16176.1	0.308103		21	17	26	31	25	20	18	22	14	26	22	21
3-phosphoshikimate 1-carboxyvinyltransferase [Vibrio natriegens NBRC 15636 = ATCC 14048 = DSM 759]	ALR15990.1	0.308135		15	33	29	33	17	40	28	25	36	36	26	56
thioredoxin [Vibrio natriegens NBRC 15636 = ATCC 14048 = DSM 759]	ALR18288.1	0.308268		1	0	3	4	3	3	1	0	51	4	6	4
methionine sulfoxide reductase B [Vibrio natriegens NBRC 15636 = ATCC 14048 = DSM 759]	ALR15008.1	0.309387		0	0	0	3	1	6	0	3	0	4	7	6
protein disaggregation chaperone [Vibrio natriegens NBRC 15636 = ATCC 14048 = DSM 759]	ALR16415.1	0.309892		62	62	61	60	53	129	57	77	65	46	46	55
protein PmbA [Vibrio natriegens NBRC 15636 = ATCC 14048 = DSM 759]	ALR14543.1	0.310175		2	1	0	2	0	3	1	3	0	0	6	6
translation initiation factor IF-1 [Vibrio natriegens NBRC 15636 = ATCC 14048 = DSM 759]	ALR15994.1	0.312726		68	59	39	83	70	66	53	59	22	68	66	59
30S ribosomal protein S9 [Vibrio natriegens NBRC 15636 = ATCC 14048 = DSM 759]	ALR16521.1	0.31287		264	201	113	265	220	211	185	213	29	215	205	191
inositol monophosphatase [Vibrio natriegens NBRC 15636 = ATCC 14048 = DSM 759]	ALR16382.1	0.314024		8	3	10	16	8	15	9	8	7	7	4	11
guanosine 5'-monophosphate oxidoreductase [Vibrio natriegens NBRC 15636 = ATCC 14048 = DSM 759]	ALR17903.1	0.314603		5	8	10	8	7	10	9	11	0	13	13	19
cell division protein FtsZ [Vibrio natriegens NBRC 15636 = ATCC 14048 = DSM 759]	ALR16500.1	0.318954		148	106	23	64	144	146	156	105	87	135	162	139
peptide chain release factor 1 [Vibrio natriegens NBRC 15636 = ATCC 14048 = DSM 759]	ALR16248.1	0.319293		0	6	10	5	0	0	0	0	43	7	8	6
glycosyl transferase family 1 [Vibrio natriegens NBRC 15636 = ATCC 14048 = DSM 759]	ALR16707.1	0.322291		12	3	10	15	6	12	9	10	79	7	8	18
ATP-dependent protease [Vibrio natriegens NBRC 15636 = ATCC 14048 = DSM 759]	ALR15490.1	0.322942		0	2	0	0	2	1	2	3	0	2	2	0
phaC PHA synthase [Vibrio natriegens NBRC 15636 = ATCC 14048 = DSM 759]	ALR17059.1	0.323096		0	0	0	1	3	2	1	1	22	0	3	1
ATP synthase F0F1 subunit epsilon [Vibrio natriegens NBRC 15636 = ATCC 14048 = DSM 759]	ALR16908.1	0.32525		23	32	10	18	32	29	49	34	7	34	29	32
CRISPR-associated protein Csy3 [Vibrio natriegens NBRC 15636 = ATCC 14048 = DSM 759]	ALR16070.1	0.326371		1	11	6	0	1	3	5	4	0	0	0	1
cell envelope biogenesis protein AsmA [Vibrio natriegens NBRC 15636 = ATCC 14048 = DSM 759]	ALR15080.1	0.330422		0	1	0	0	0	1	1	0	0	0	1	6
50S ribosomal protein L15 [Vibrio natriegens NBRC 15636 = ATCC 14048 = DSM 759]	ALR16636.1	0.332825		180	130	26	233	138	88	139	103	51	147	85	67
recombinase A [Vibrio natriegens NBRC 15636 = ATCC 14048 = DSM 759]	ALR14652.1	0.333125		6	27	29	8	9	18	16	26	14	24	20	25
PTS glucose transporter subunit IIBC [Vibrio natriegens NBRC 15636 = ATCC 14048 = DSM 759]	ALR15100.1	0.333347		0	19	13	1	1	11	14	8	7	12	9	17
glutamate--tRNA ligase [Vibrio natriegens NBRC 15636 = ATCC 14048 = DSM 759]	ALR16179.1	0.334676		26	11	16	12	10	6	25	7	7	7	5	4
succinyldiaminopimelate aminotransferase [Vibrio natriegens NBRC 15636 = ATCC 14048 = DSM 759]	ALR17105.1	0.334719		1	1	3	9	5	4	1	3	7	5	9	9
cytochrome C heme lyase [Vibrio natriegens NBRC 15636 = ATCC 14048 = DSM 759]	ALR14956.1	0.335297		5	2	0	2	9	0	5	5	7	6	4	1
phosphoheptose isomerase [Vibrio natriegens NBRC 15636 = ATCC 14048 = DSM 759]	ALR14885.1	0.335297		1	0	10	0	0	1	0	2	0	0	0	0
RNA helicase [Vibrio natriegens NBRC 15636 = ATCC 14048 = DSM 759]	ALR18499.1	0.335458		44	31	35	49	39	34	42	32	7	51	25	34
adenylylsulfate kinase [Vibrio natriegens NBRC 15636 = ATCC 14048 = DSM 759]	ALR16617.1	0.338055		10	11	32	11	20	22	16	17	0	9	16	20
aromatic amino acid aminotransferase [Vibrio natriegens NBRC 15636 = ATCC 14048 = DSM 759]	ALR18807.1	0.338319		0	0	6	1	0	0	0	1	0	0	0	0
50S ribosomal protein L13 [Vibrio natriegens NBRC 15636 = ATCC 14048 = DSM 759]	ALR16522.1	0.338575		303	315	97	263	267	341	260	253	101	244	236	232
isopropylmalate isomerase [Vibrio natriegens NBRC 15636 = ATCC 14048 = DSM 759]	ALR16581.1	0.339488		103	52	71	138	88	51	86	59	29	107	69	46
phosphoglucomutase [Vibrio natriegens NBRC 15636 = ATCC 14048 = DSM 759]	ALR18696.1	0.340056		9	8	10	8	12	9	9	10	29	5	14	10
acyl-phosphate glycerol 3-phosphate acyltransferase [Vibrio natriegens NBRC 15636 = ATCC 14048 = DSM 759]	ALR18427.1	0.340893		0	1	0	0	0	0	0	0	0	0	0	0
protein-PII uridylyltransferase [Vibrio natriegens NBRC 15636 = ATCC 14048 = DSM 759]	ALR14854.1	0.340893		0	0	0	0	0	0	0	0	0	0	0	2
lactate dehydrogenase [Vibrio natriegens NBRC 15636 = ATCC 14048 = DSM 759]	ALR18265.1	0.340893		0	0	0	0	0	0	0	0	7	0	0	0
iron transporter [Vibrio natriegens NBRC 15636 = ATCC 14048 = DSM 759]	ALR14584.1	0.340893		0	0	0	0	0	0	0	0	0	0	0	1
C4-dicarboxylate ABC transporter [Vibrio natriegens NBRC 15636 = ATCC 14048 = DSM 759]	ALR16114.1	0.340893		0	0	0	0	0	0	0	0	0	0	3	0
peptidase C69 [Vibrio natriegens NBRC 15636 = ATCC 14048 = DSM 759]	ALR17625.1	0.340893		0	0	0	0	0	0	1	0	0	0	0	0
membrane protein [Vibrio natriegens NBRC 15636 = ATCC 14048 = DSM 759]	ALR17750.1	0.340893		0	0	0	0	0	0	0	0	7	0	0	0
XRE family transcriptional regulator [Vibrio natriegens NBRC 15636 = ATCC 14048 = DSM 759]	ALR14502.1	0.340893		0	0	0	0	0	0	0	0	0	0	0	1
alanine dehydrogenase [Vibrio natriegens NBRC 15636 = ATCC 14048 = DSM 759]	ALR15925.1	0.340893		0	0	0	0	0	0	0	0	0	0	0	2
hypothetical protein PN96_19015 [Vibrio natriegens NBRC 15636 = ATCC 14048 = DSM 759]	ALR18044.1	0.340893		0	0	0	0	2	0	0	0	0	0	0	0
LysR family transcriptional regulator [Vibrio natriegens NBRC 15636 = ATCC 14048 = DSM 759]	ALR18364.1	0.340893		0	0	0	0	0	0	0	0	29	0	0	0
UGMP family protein [Vibrio natriegens NBRC 15636 = ATCC 14048 = DSM 759]	ALR16549.1	0.340893		0	0	0	0	0	0	1	0	0	0	0	0
pyruvate kinase [Vibrio natriegens NBRC 15636 = ATCC 14048 = DSM 759]	ALR15104.1	0.340893		0	0	0	0	0	0	0	0	0	0	0	1
hypothetical protein PN96_07385 [Vibrio natriegens NBRC 15636 = ATCC 14048 = DSM 759]	ALR15818.1	0.340893		0	0	0	0	0	0	0	4	0	0	0	0
paraquat-inducible protein B [Vibrio natriegens NBRC 15636 = ATCC 14048 = DSM 759]	ALR15473.1	0.340893		0	0	0	0	0	0	0	0	36	0	0	0
thiol:disulfide interchange protein [Vibrio natriegens NBRC 15636 = ATCC 14048 = DSM 759]	ALR17831.1	0.340893		0	0	0	0	1	0	0	0	0	0	0	0
protein Xni [Vibrio natriegens NBRC 15636 = ATCC 14048 = DSM 759]	ALR16286.1	0.340893		0	0	0	0	0	0	0	0	0	0	0	1
hypothetical protein PN96_11760 [Vibrio natriegens NBRC 15636 = ATCC 14048 = DSM 759]	ALR16608.1	0.340893		0	0	0	0	0	0	0	0	7	0	0	0
flagellar hook protein FlgK [Vibrio natriegens NBRC 15636 = ATCC 14048 = DSM 759]	ALR16215.1	0.340893		2	0	0	0	0	0	0	0	0	0	0	0
HAD family hydrolase [Vibrio natriegens NBRC 15636 = ATCC 14048 = DSM 759]	ALR17587.1	0.340893		0	0	0	0	0	0	0	0	0	0	1	0
exodeoxyribonuclease III [Vibrio natriegens NBRC 15636 = ATCC 14048 = DSM 759]	ALR16010.1	0.340893		0	0	0	0	0	0	0	0	0	0	0	1
trimethylamine N-oxide reductase I catalytic subunit [Vibrio natriegens NBRC 15636 = ATCC 14048 = DSM 759]	ALR17616.1	0.340893		1	0	0	0	0	0	0	0	0	0	0	0
histidine kinase [Vibrio natriegens NBRC 15636 = ATCC 14048 = DSM 759]	ALR14636.1	0.340893		0	0	0	0	0	0	0	0	7	0	0	0
N-acetylglucosamine kinase [Vibrio natriegens NBRC 15636 = ATCC 14048 = DSM 759]	ALR15546.1	0.340893		0	0	0	0	0	0	0	0	0	0	0	2
hypothetical protein PN96_02825 [Vibrio natriegens NBRC 15636 = ATCC 14048 = DSM 759]	ALR14967.1	0.340893		0	0	0	0	0	0	0	2	0	0	0	0
RNA-binding protein Hfq [Vibrio natriegens NBRC 15636 = ATCC 14048 = DSM 759]	ALR17088.1	0.340893		0	0	0	0	0	0	0	0	0	0	1	0
2-C-methyl-D-erythritol 2,4-cyclodiphosphate synthase [Vibrio natriegens NBRC 15636 = ATCC 14048 = DSM 759]	ALR14644.1	0.340893		0	0	0	0	0	1	0	0	0	0	0	0
GntR family transcriptional regulator [Vibrio natriegens NBRC 15636 = ATCC 14048 = DSM 759]	ALR17674.1	0.340893		0	0	0	0	0	0	0	0	7	0	0	0
NADH pyrophosphatase [Vibrio natriegens NBRC 15636 = ATCC 14048 = DSM 759]	ALR14490.1	0.340893		0	0	0	0	0	0	2	0	0	0	0	0
3-ketoacyl-ACP reductase [Vibrio natriegens NBRC 15636 = ATCC 14048 = DSM 759]	ALR17195.1	0.341415		43	38	61	61	37	36	32	35	14	51	53	45
hypothetical protein PN96_08550 [Vibrio natriegens NBRC 15636 = ATCC 14048 = DSM 759]	ALR16035.1	0.344804		22	8	13	23	27	25	27	33	7	22	30	28
transcriptional regulator [Vibrio natriegens NBRC 15636 = ATCC 14048 = DSM 759]	ALR17133.1	0.345274		15	11	13	13	11	18	9	15	36	10	15	21
phosphoglyceromutase [Vibrio natriegens NBRC 15636 = ATCC 14048 = DSM 759]	ALR17077.1	0.346223		149	126	180	189	113	133	157	128	180	204	147	172
phosphoglycerate kinase [Vibrio natriegens NBRC 15636 = ATCC 14048 = DSM 759]	ALR14607.1	0.350319		271	290	300	345	292	376	297	325	354	307	326	391
iron-hydroxamate ABC transporter substrate-binding protein [Vibrio natriegens NBRC 15636 = ATCC 14048 = DSM 759]	ALR17329.1	0.351907		0	0	3	0	0	0	0	0	7	1	1	1
hypothetical protein PN96_00455 [Vibrio natriegens NBRC 15636 = ATCC 14048 = DSM 759]	ALR14542.1	0.354246		5	8	3	0	0	1	11	4	29	0	0	1
superoxide dismutase [Vibrio natriegens NBRC 15636 = ATCC 14048 = DSM 759]	ALR15035.1	0.354589		14	24	48	15	26	75	27	43	43	33	43	91
gamma-glutamyl kinase [Vibrio natriegens NBRC 15636 = ATCC 14048 = DSM 759]	ALR16306.1	0.356009		13	14	0	8	8	6	14	13	29	7	2	9
transketolase [Vibrio natriegens NBRC 15636 = ATCC 14048 = DSM 759]	ALR17887.1	0.357399		124	105	167	114	128	97	126	92	94	139	103	108
serine kinase [Vibrio natriegens NBRC 15636 = ATCC 14048 = DSM 759]	ALR16473.1	0.357547		0	0	0	2	0	1	0	0	0	3	1	3
PTS mannose transporter subunit IIB [Vibrio natriegens NBRC 15636 = ATCC 14048 = DSM 759]	ALR15098.1	0.358548		51	39	39	53	45	44	42	49	43	40	41	40
thiamine biosynthesis protein ThiC [Vibrio natriegens NBRC 15636 = ATCC 14048 = DSM 759]	ALR16944.1	0.358756		142	129	138	147	158	121	176	161	152	154	137	114
glutamate synthase [Vibrio natriegens NBRC 15636 = ATCC 14048 = DSM 759]	ALR16483.1	0.359208		133	405	135	56	205	156	181	206	152	285	246	349
serine acetyltransferase [Vibrio natriegens NBRC 15636 = ATCC 14048 = DSM 759]	ALR17073.1	0.362407		3	2	0	0	0	0	1	0	7	0	1	3
tRNA modification GTPase TrmE [Vibrio natriegens NBRC 15636 = ATCC 14048 = DSM 759]	ALR16894.1	0.362407		2	3	3	0	0	0	4	1	7	2	1	0
ATP-dependent DNA helicase DinG [Vibrio natriegens NBRC 15636 = ATCC 14048 = DSM 759]	ALR16002.1	0.362787		0	1	0	0	0	0	0	0	22	0	0	0
chromosome partitioning protein ParB [Vibrio natriegens NBRC 15636 = ATCC 14048 = DSM 759]	ALR16899.1	0.364605		0	0	16	2	1	0	1	2	43	1	9	4
signal peptidase [Vibrio natriegens NBRC 15636 = ATCC 14048 = DSM 759]	ALR14630.1	0.368635		0	0	6	0	0	10	0	3	7	0	8	14
imidazole glycerol phosphate synthase [Vibrio natriegens NBRC 15636 = ATCC 14048 = DSM 759]	ALR15894.1	0.370067		1	21	26	10	8	15	11	9	43	18	17	18
phosphoribosylaminoimidazole carboxylase [Vibrio natriegens NBRC 15636 = ATCC 14048 = DSM 759]	ALR16935.1	0.371128		78	68	81	56	67	83	93	89	72	57	82	78
3-deoxy-manno-octulosonate cytidylyltransferase [Vibrio natriegens NBRC 15636 = ATCC 14048 = DSM 759]	ALR16024.1	0.374236		1	0	10	5	2	1	1	1	0	0	1	6
pyruvate dehydrogenase [Vibrio natriegens NBRC 15636 = ATCC 14048 = DSM 759]	ALR14682.1	0.375404		578	414	309	592	535	572	548	452	166	509	451	471
glucose-1-phosphate thymidylyltransferase [Vibrio natriegens NBRC 15636 = ATCC 14048 = DSM 759]	ALR16694.1	0.377682		33	67	64	19	55	52	82	46	123	32	35	61
chemotaxis protein [Vibrio natriegens NBRC 15636 = ATCC 14048 = DSM 759]	ALR18496.1	0.377972		0	2	0	0	6	0	1	3	7	1	4	0
phosphoribosylaminoimidazole synthetase [Vibrio natriegens NBRC 15636 = ATCC 14048 = DSM 759]	ALR14888.1	0.378889		72	113	116	44	90	78	85	94	137	81	98	94
6,7-dimethyl-8-ribityllumazine synthase [Vibrio natriegens NBRC 15636 = ATCC 14048 = DSM 759]	ALR16300.1	0.379962		79	138	126	36	132	107	134	107	166	102	113	101
glutamate-1-semialdehyde aminotransferase [Vibrio natriegens NBRC 15636 = ATCC 14048 = DSM 759]	ALR14722.1	0.380663		29	20	48	35	25	17	27	21	43	22	11	14
chemotaxis protein CheW [Vibrio natriegens NBRC 15636 = ATCC 14048 = DSM 759]	ALR14947.1	0.382566		5	8	13	0	6	7	9	9	0	1	2	5
Zn-dependent protease [Vibrio natriegens NBRC 15636 = ATCC 14048 = DSM 759]	ALR17626.1	0.382982		13	1	0	11	0	0	16	2	7	15	1	4
protease [Vibrio natriegens NBRC 15636 = ATCC 14048 = DSM 759]	ALR16405.1	0.385318		10	5	6	18	0	12	2	9	7	7	4	7
pyruvate kinase [Vibrio natriegens NBRC 15636 = ATCC 14048 = DSM 759]	ALR16570.1	0.385949		118	270	506	120	219	254	207	238	779	253	268	317
C4-dicarboxylate ABC transporter [Vibrio natriegens NBRC 15636 = ATCC 14048 = DSM 759]	ALR16599.1	0.387503		0	1	0	2	0	0	2	0	0	4	1	0
iron ABC transporter substrate-binding protein [Vibrio natriegens NBRC 15636 = ATCC 14048 = DSM 759]	ALR14705.1	0.387987		26	14	16	35	47	38	27	61	0	32	74	47
ligand-gated channel [Vibrio natriegens NBRC 15636 = ATCC 14048 = DSM 759]	ALR17018.1	0.389507		53	71	74	25	47	56	69	94	101	29	51	54
dTDP-4-dehydrorhamnose reductase [Vibrio natriegens NBRC 15636 = ATCC 14048 = DSM 759]	ALR16698.1	0.389735		5	6	13	9	11	13	9	8	14	12	11	12
nicotinate-nucleotide pyrophosphorylase [Vibrio natriegens NBRC 15636 = ATCC 14048 = DSM 759]	ALR14679.1	0.390969		3	2	0	6	5	3	7	7	7	4	1	1
5,10-methylenetetrahydrofolate reductase [Vibrio natriegens NBRC 15636 = ATCC 14048 = DSM 759]	ALR17132.1	0.392788		82	112	13	125	81	83	110	88	14	132	134	158
heptose 1-phosphate adenyltransferase [Vibrio natriegens NBRC 15636 = ATCC 14048 = DSM 759]	ALR16534.1	0.395129		0	2	3	0	0	1	1	0	0	1	4	6
membrane protein [Vibrio natriegens NBRC 15636 = ATCC 14048 = DSM 759]	ALR16861.1	0.395129		0	0	0	1	0	5	0	2	0	2	3	5
1-deoxy-D-xylulose-5-phosphate synthase [Vibrio natriegens NBRC 15636 = ATCC 14048 = DSM 759]	ALR16296.1	0.395503		2	4	10	2	3	2	3	5	7	8	4	4
30S ribosomal protein S2 [Vibrio natriegens NBRC 15636 = ATCC 14048 = DSM 759]	ALR14856.1	0.39734		556	440	203	419	434	431	343	376	253	399	434	394
adenylylsulfate kinase [Vibrio natriegens NBRC 15636 = ATCC 14048 = DSM 759]	ALR16714.1	0.401034		1	2	0	15	0	0	1	0	0	17	12	8
maltose operon protein [Vibrio natriegens NBRC 15636 = ATCC 14048 = DSM 759]	ALR17434.1	0.401034		0	0	0	0	0	1	1	0	0	0	0	2
biopolymer transporter ExbB [Vibrio natriegens NBRC 15636 = ATCC 14048 = DSM 759]	ALR16754.1	0.401034		0	0	0	0	1	0	0	0	0	0	1	2
MFS transporter [Vibrio natriegens NBRC 15636 = ATCC 14048 = DSM 759]	ALR15811.1	0.40396		73	63	135	124	100	115	52	50	94	107	117	103
membrane protein [Vibrio natriegens NBRC 15636 = ATCC 14048 = DSM 759]	ALR15790.1	0.404137		3	3	19	18	3	9	7	8	65	11	7	9
valine--pyruvate aminotransferase [Vibrio natriegens NBRC 15636 = ATCC 14048 = DSM 759]	ALR16882.1	0.408385		0	0	3	0	4	2	4	4	7	0	0	1
3-oxoacyl-ACP synthase [Vibrio natriegens NBRC 15636 = ATCC 14048 = DSM 759]	ALR15089.1	0.414033		1	0	0	2	6	10	3	5	0	5	7	10
cold-shock protein [Vibrio natriegens NBRC 15636 = ATCC 14048 = DSM 759]	ALR18680.1	0.414618		17	9	42	58	74	19	24	15	0	48	45	21
copper amine oxidase [Vibrio natriegens NBRC 15636 = ATCC 14048 = DSM 759]	ALR16237.1	0.415993		0	0	3	0	0	5	2	3	0	0	1	14
lipoprotein [Vibrio natriegens NBRC 15636 = ATCC 14048 = DSM 759]	ALR14825.1	0.418453		11	6	3	23	4	3	13	10	7	14	13	10
NAD-dependent DNA ligase LigA [Vibrio natriegens NBRC 15636 = ATCC 14048 = DSM 759]	ALR16207.1	0.41968		0	3	29	0	8	12	7	19	14	4	16	18
preprotein translocase subunit SecA [Vibrio natriegens NBRC 15636 = ATCC 14048 = DSM 759]	ALR16497.1	0.42137		18	39	42	13	13	40	38	42	29	15	32	46
maltoporin [Vibrio natriegens NBRC 15636 = ATCC 14048 = DSM 759]	ALR17435.1	0.421957		3	21	0	2	32	10	7	5	0	1	22	2
phosphoenolpyruvate carboxykinase [Vibrio natriegens NBRC 15636 = ATCC 14048 = DSM 759]	ALR16790.1	0.422512		0	0	0	0	2	0	0	0	0	0	13	0
RNA methyltransferase [Vibrio natriegens NBRC 15636 = ATCC 14048 = DSM 759]	ALR17047.1	0.422747		3	10	6	0	2	2	2	3	0	2	4	4
2-hydroxy-3-oxopropionate reductase [Vibrio natriegens NBRC 15636 = ATCC 14048 = DSM 759]	ALR17317.1	0.423449		1	10	35	1	6	5	10	13	72	7	6	9
UDP-diphospho-muramoylpentapeptide beta-N- acetylglucosaminyltransferase [Vibrio natriegens NBRC 15636 = ATCC 14048 = DSM 759]	ALR16503.1	0.424241		0	2	3	0	0	0	5	0	7	0	0	0
BolA family transcriptional regulator [Vibrio natriegens NBRC 15636 = ATCC 14048 = DSM 759]	ALR14560.1	0.424241		2	3	3	0	3	4	1	9	0	4	4	4
iron-sulfur cluster insertion protein ErpA [Vibrio natriegens NBRC 15636 = ATCC 14048 = DSM 759]	ALR14723.1	0.424241		0	1	0	3	4	0	0	0	0	4	4	7
Met repressor [Vibrio natriegens NBRC 15636 = ATCC 14048 = DSM 759]	ALR17129.1	0.428538		0	2	0	0	1	6	2	9	0	1	2	3
sulfate adenylyltransferase subunit 2 [Vibrio natriegens NBRC 15636 = ATCC 14048 = DSM 759]	ALR16620.1	0.429567		77	87	113	63	83	76	80	73	22	115	74	66
exodeoxyribonuclease VII small subunit [Vibrio natriegens NBRC 15636 = ATCC 14048 = DSM 759]	ALR16294.1	0.430076		1	1	3	0	0	3	0	3	0	0	1	21
ribosome hibernation promoting factor HPF [Vibrio natriegens NBRC 15636 = ATCC 14048 = DSM 759]	ALR14548.1	0.430243		0	0	0	0	1	2	0	0	0	1	1	6
transcriptional regulator [Vibrio natriegens NBRC 15636 = ATCC 14048 = DSM 759]	ALR16574.1	0.436649		5	14	16	17	17	9	10	5	51	17	14	15
hypothetical protein PN96_12290 [Vibrio natriegens NBRC 15636 = ATCC 14048 = DSM 759]	ALR16709.1	0.438124		0	0	0	0	0	3	0	1	0	2	1	2
transcriptional regulator [Vibrio natriegens NBRC 15636 = ATCC 14048 = DSM 759]	ALR15820.1	0.438124		0	2	0	0	1	3	0	0	0	1	0	2
SsrA-binding protein [Vibrio natriegens NBRC 15636 = ATCC 14048 = DSM 759]	ALR16334.1	0.439508		27	17	0	33	42	42	16	42	447	1	2	5
deoxycytidine triphosphate deaminase [Vibrio natriegens NBRC 15636 = ATCC 14048 = DSM 759]	ALR16083.1	0.439626		5	3	3	3	1	6	2	4	0	5	9	9
L-aspartate oxidase [Vibrio natriegens NBRC 15636 = ATCC 14048 = DSM 759]	ALR14624.1	0.441314		2	7	16	2	1	6	5	0	7	4	2	4
CTP synthetase [Vibrio natriegens NBRC 15636 = ATCC 14048 = DSM 759]	ALR14640.1	0.442322		26	36	45	11	50	43	45	39	22	37	53	51
ribose-phosphate pyrophosphokinase [Vibrio natriegens NBRC 15636 = ATCC 14048 = DSM 759]	ALR16251.1	0.444051		128	117	196	114	205	190	162	122	274	173	175	173
ABC transporter substrate-binding protein [Vibrio natriegens NBRC 15636 = ATCC 14048 = DSM 759]	ALR15067.1	0.444258		41	47	55	88	59	50	52	61	22	65	56	39
glycerol-3-phosphate dehydrogenase [Vibrio natriegens NBRC 15636 = ATCC 14048 = DSM 759]	ALR17074.1	0.444938		0	1	10	0	0	0	1	2	0	0	0	0
energy transducer TonB [Vibrio natriegens NBRC 15636 = ATCC 14048 = DSM 759]	ALR16753.1	0.444991		3	2	13	10	15	12	9	7	7	14	19	13
transcriptional regulator [Vibrio natriegens NBRC 15636 = ATCC 14048 = DSM 759]	ALR18322.1	0.448118		2	21	16	9	23	75	10	24	29	26	56	66
30S ribosomal protein S6 [Vibrio natriegens NBRC 15636 = ATCC 14048 = DSM 759]	ALR17153.1	0.452215		356	281	77	318	294	313	335	290	36	238	217	249
methenyltetrahydrofolate cyclohydrolase [Vibrio natriegens NBRC 15636 = ATCC 14048 = DSM 759]	ALR16135.1	0.452968		13	11	16	21	7	2	13	9	0	27	30	16
sulfate adenylyltransferase [Vibrio natriegens NBRC 15636 = ATCC 14048 = DSM 759]	ALR16716.1	0.45449		13	44	42	4	8	55	17	29	65	11	32	78
N-acetyl-gamma-glutamyl-phosphate reductase [Vibrio natriegens NBRC 15636 = ATCC 14048 = DSM 759]	ALR17136.1	0.455038		9	11	13	10	13	17	11	14	14	14	12	14
hypothetical protein PN96_20510 [Vibrio natriegens NBRC 15636 = ATCC 14048 = DSM 759]	ALR18314.1	0.458191		4	5	19	0	4	3	5	7	7	0	1	1
membrane protein [Vibrio natriegens NBRC 15636 = ATCC 14048 = DSM 759]	ALR16366.1	0.458201		23	34	71	15	32	38	30	32	101	35	40	38
protease 4 [Vibrio natriegens NBRC 15636 = ATCC 14048 = DSM 759]	ALR15012.1	0.46072		2	5	10	1	0	0	3	3	29	4	0	1
molecular chaperone DnaJ [Vibrio natriegens NBRC 15636 = ATCC 14048 = DSM 759]	ALR16325.1	0.461338		8	9	0	7	13	14	10	15	0	9	17	15
ADP-L-glycero-D-manno-heptose-6-epimerase [Vibrio natriegens NBRC 15636 = ATCC 14048 = DSM 759]	ALR16722.1	0.461672		5	2	3	0	1	0	3	0	29	1	0	0
asparagine synthetase B [Vibrio natriegens NBRC 15636 = ATCC 14048 = DSM 759]	ALR16184.1	0.466302		61	100	126	90	78	181	64	78	65	82	85	159
50S ribosomal protein L1 [Vibrio natriegens NBRC 15636 = ATCC 14048 = DSM 759]	ALR14484.1	0.466522		393	290	225	590	489	316	372	304	65	503	384	306
lipo-like protein [Vibrio natriegens NBRC 15636 = ATCC 14048 = DSM 759]	ALR16079.1	0.466584		14	19	52	23	11	5	19	22	22	10	9	9
quinolinate synthetase [Vibrio natriegens NBRC 15636 = ATCC 14048 = DSM 759]	ALR15952.1	0.467504		3	4	16	8	6	12	4	6	7	12	17	17
anthranilate synthase component I [Vibrio natriegens NBRC 15636 = ATCC 14048 = DSM 759]	ALR15171.1	0.468116		5	14	39	5	15	20	19	16	51	8	23	17
peptidylprolyl isomerase [Vibrio natriegens NBRC 15636 = ATCC 14048 = DSM 759]	ALR17118.1	0.468656		35	53	71	71	65	87	55	73	36	86	89	97
tyrosine--tRNA ligase [Vibrio natriegens NBRC 15636 = ATCC 14048 = DSM 759]	ALR14726.1	0.469342		34	32	35	36	69	44	53	34	22	90	61	41
response regulator [Vibrio natriegens NBRC 15636 = ATCC 14048 = DSM 759]	ALR15181.1	0.470018		10	6	0	7	4	0	9	4	0	13	7	5
glucose-1-phosphate adenylyltransferase [Vibrio natriegens NBRC 15636 = ATCC 14048 = DSM 759]	ALR15987.1	0.471247		0	2	3	2	8	5	1	2	7	7	4	6
transporter [Vibrio natriegens NBRC 15636 = ATCC 14048 = DSM 759]	ALR17751.1	0.471976		0	0	10	0	0	0	0	0	43	0	0	0
chromosomal replication initiation protein [Vibrio natriegens NBRC 15636 = ATCC 14048 = DSM 759]	ALR16887.1	0.473212		1	2	3	3	3	3	2	1	0	3	4	2
glyceraldehyde-3-phosphate dehydrogenase [Vibrio natriegens NBRC 15636 = ATCC 14048 = DSM 759]	ALR16991.1	0.474829		16	21	13	32	29	34	23	24	22	31	31	32
hypothetical protein PN96_17965 [Vibrio natriegens NBRC 15636 = ATCC 14048 = DSM 759]	ALR17852.1	0.476723		8	8	13	8	4	10	8	9	0	6	7	12
cold-shock protein [Vibrio natriegens NBRC 15636 = ATCC 14048 = DSM 759]	ALR16420.1	0.478517		5	57	26	0	0	5	34	35	51	10	0	16
pseudouridine synthase [Vibrio natriegens NBRC 15636 = ATCC 14048 = DSM 759]	ALR14645.1	0.479097		0	0	0	0	0	4	2	4	0	0	1	1
trans-2-enoyl-CoA reductase [Vibrio natriegens NBRC 15636 = ATCC 14048 = DSM 759]	ALR18343.1	0.48317		0	11	10	0	0	0	2	1	36	0	0	9
DNA polymerase III subunit beta [Vibrio natriegens NBRC 15636 = ATCC 14048 = DSM 759]	ALR16886.1	0.485522		16	11	19	19	14	13	20	10	51	21	10	9
succinyl-CoA synthetase subunit alpha [Vibrio natriegens NBRC 15636 = ATCC 14048 = DSM 759]	ALR16161.1	0.486959		51	91	90	7	52	70	64	153	43	32	76	87
50S ribosomal protein L6 [Vibrio natriegens NBRC 15636 = ATCC 14048 = DSM 759]	ALR16640.1	0.487392		435	303	399	449	258	240	254	252	556	257	276	213
RNA polymerase-binding transcription factor [Vibrio natriegens NBRC 15636 = ATCC 14048 = DSM 759]	ALR14694.1	0.487748		20	35	26	18	25	34	14	33	87	18	33	22
cell division inhibitor MinD [Vibrio natriegens NBRC 15636 = ATCC 14048 = DSM 759]	ALR16141.1	0.487945		16	26	45	11	15	10	24	23	7	15	13	15
30S ribosomal protein S10 [Vibrio natriegens NBRC 15636 = ATCC 14048 = DSM 759]	ALR16656.1	0.488393		220	205	48	283	201	205	196	191	51	201	185	168
sugar ABC transporter substrate-binding protein [Vibrio natriegens NBRC 15636 = ATCC 14048 = DSM 759]	ALR18823.1	0.490818		0	8	0	3	22	0	1	6	7	10	35	1
serine hydroxymethyltransferase [Vibrio natriegens NBRC 15636 = ATCC 14048 = DSM 759]	ALR18607.1	0.495117		6	3	116	0	0	1	9	2	411	2	1	1
membrane protein [Vibrio natriegens NBRC 15636 = ATCC 14048 = DSM 759]	ALR16040.1	0.497608		2	4	0	2	8	7	5	3	0	10	7	6
50S ribosomal protein L10 [Vibrio natriegens NBRC 15636 = ATCC 14048 = DSM 759]	ALR14485.1	0.498369		317	288	322	274	251	239	280	263	657	271	273	231
uroporphyrin-III methyltransferase [Vibrio natriegens NBRC 15636 = ATCC 14048 = DSM 759]	ALR16973.1	0.500382		62	26	55	5	82	35	105	41	58	32	36	59
phenylalanine--tRNA ligase alpha subunit [Vibrio natriegens NBRC 15636 = ATCC 14048 = DSM 759]	ALR15774.1	0.501533		34	23	32	25	81	52	24	34	29	54	78	87
trans-2-enoyl-CoA reductase [Vibrio natriegens NBRC 15636 = ATCC 14048 = DSM 759]	ALR15824.1	0.501968		78	63	93	64	43	50	78	60	87	83	64	57
phosphoribosylglycinamide formyltransferase 2 [Vibrio natriegens NBRC 15636 = ATCC 14048 = DSM 759]	ALR15764.1	0.504101		47	34	64	7	52	39	46	46	36	58	54	39
ribose 5-phosphate isomerase [Vibrio natriegens NBRC 15636 = ATCC 14048 = DSM 759]	ALR14614.1	0.508322		4	11	35	5	12	18	9	22	29	10	18	20
aminoacyl-histidine dipeptidase [Vibrio natriegens NBRC 15636 = ATCC 14048 = DSM 759]	ALR16311.1	0.508599		0	2	6	0	8	18	4	9	14	0	2	24
hemolysin D [Vibrio natriegens NBRC 15636 = ATCC 14048 = DSM 759]	ALR15932.1	0.509892		3	2	0	13	1	25	3	2	43	3	10	14
integration host factor subunit alpha [Vibrio natriegens NBRC 15636 = ATCC 14048 = DSM 759]	ALR15767.1	0.51161		2	4	0	5	4	1	6	10	0	4	2	1
anthranilate synthase subunit II [Vibrio natriegens NBRC 15636 = ATCC 14048 = DSM 759]	ALR15170.1	0.515776		1	4	10	4	1	1	2	3	29	1	3	2
ferric uptake regulator [Vibrio natriegens NBRC 15636 = ATCC 14048 = DSM 759]	ALR16178.1	0.515984		16	6	3	10	8	3	13	3	14	16	7	5
aspartate kinase [Vibrio natriegens NBRC 15636 = ATCC 14048 = DSM 759]	ALR14655.1	0.516954		3	2	0	2	2	5	4	6	0	1	2	6
sodium:proton antiporter [Vibrio natriegens NBRC 15636 = ATCC 14048 = DSM 759]	ALR15079.1	0.517737		0	7	3	5	6	3	2	1	43	4	1	1
pantoate--beta-alanine ligase [Vibrio natriegens NBRC 15636 = ATCC 14048 = DSM 759]	ALR14689.1	0.518295		3	0	3	16	0	1	0	0	0	10	0	1
Z-ring-associated protein [Vibrio natriegens NBRC 15636 = ATCC 14048 = DSM 759]	ALR14616.1	0.518919		6	7	29	2	8	8	9	8	14	4	4	4
signal recognition particle [Vibrio natriegens NBRC 15636 = ATCC 14048 = DSM 759]	ALR14667.1	0.521298		28	9	26	17	12	9	11	10	130	18	9	4
aromatic amino acid aminotransferase [Vibrio natriegens NBRC 15636 = ATCC 14048 = DSM 759]	ALR18308.1	0.52525		9	0	0	8	7	11	11	6	0	10	9	9
orotate phosphoribosyltransferase [Vibrio natriegens NBRC 15636 = ATCC 14048 = DSM 759]	ALR16743.1	0.526514		0	10	13	0	6	5	4	7	22	4	5	6
membrane protein [Vibrio natriegens NBRC 15636 = ATCC 14048 = DSM 759]	ALR17350.1	0.526555		32	30	16	24	26	31	19	31	0	17	29	39
acetylornithine deacetylase [Vibrio natriegens NBRC 15636 = ATCC 14048 = DSM 759]	ALR17135.1	0.527768		1	2	6	0	0	11	2	3	22	0	1	7
elongation factor Ts [Vibrio natriegens NBRC 15636 = ATCC 14048 = DSM 759]	ALR14857.1	0.530838		422	446	258	309	388	428	443	539	180	412	477	429
3-isopropylmalate dehydrogenase [Vibrio natriegens NBRC 15636 = ATCC 14048 = DSM 759]	ALR16579.1	0.530974		119	193	251	122	179	194	153	195	260	91	87	141
iron-dicitrate transporter substrate-binding subunit [Vibrio natriegens NBRC 15636 = ATCC 14048 = DSM 759]	ALR17495.1	0.532965		0	2	19	5	10	11	9	10	0	14	14	14
XRE family transcriptional regulator [Vibrio natriegens NBRC 15636 = ATCC 14048 = DSM 759]	ALR16307.1	0.533476		4	0	10	2	6	4	6	2	7	3	1	0
nitrogen regulation protein NR(I) [Vibrio natriegens NBRC 15636 = ATCC 14048 = DSM 759]	ALR16801.1	0.536444		0	4	0	0	0	0	1	0	7	0	0	1
acetyl-CoA carboxylase subunit alpha [Vibrio natriegens NBRC 15636 = ATCC 14048 = DSM 759]	ALR14871.1	0.539214		90	80	23	44	85	73	92	89	7	87	100	88
ligand-gated channel [Vibrio natriegens NBRC 15636 = ATCC 14048 = DSM 759]	ALR17327.1	0.542473		82	88	238	74	78	109	70	81	166	69	78	92
gamma-glutamyl phosphate reductase [Vibrio natriegens NBRC 15636 = ATCC 14048 = DSM 759]	ALR16305.1	0.542645		12	14	0	20	23	16	22	16	7	31	11	16
ketol-acid reductoisomerase [Vibrio natriegens NBRC 15636 = ATCC 14048 = DSM 759]	ALR16864.1	0.545802		658	598	957	486	476	563	632	663	2092	427	472	474
fructose 1,6-bisphosphatase [Vibrio natriegens NBRC 15636 = ATCC 14048 = DSM 759]	ALR17277.1	0.54616		3	2	10	1	3	1	1	4	0	11	6	6
hypothetical protein PN96_09940 [Vibrio natriegens NBRC 15636 = ATCC 14048 = DSM 759]	ALR16269.1	0.547		9	11	6	16	17	14	13	14	0	24	17	19
transcriptional regulator [Vibrio natriegens NBRC 15636 = ATCC 14048 = DSM 759]	ALR15511.1	0.549014		0	0	0	1	0	0	0	0	0	1	1	0
tryptophan synthase subunit beta [Vibrio natriegens NBRC 15636 = ATCC 14048 = DSM 759]	ALR18657.1	0.549014		0	1	0	0	0	0	0	0	0	0	1	1
ferrochelatase [Vibrio natriegens NBRC 15636 = ATCC 14048 = DSM 759]	ALR16187.1	0.549014		0	0	0	0	0	1	0	1	0	0	0	1
hypothetical protein PN96_15535 [Vibrio natriegens NBRC 15636 = ATCC 14048 = DSM 759]	ALR17408.1	0.549014		1	0	0	0	1	0	0	0	0	1	0	0
thiazole synthase [Vibrio natriegens NBRC 15636 = ATCC 14048 = DSM 759]	ALR16946.1	0.5494		8	9	19	24	36	24	21	16	14	43	37	14
acetyl-CoA carboxylase [Vibrio natriegens NBRC 15636 = ATCC 14048 = DSM 759]	ALR17030.1	0.549588		71	83	200	80	78	82	80	130	245	90	88	84
molecular chaperone GroES [Vibrio natriegens NBRC 15636 = ATCC 14048 = DSM 759]	ALR17054.1	0.553032		95	86	13	66	44	51	57	72	22	61	49	42
septal ring assembly protein ZapB [Vibrio natriegens NBRC 15636 = ATCC 14048 = DSM 759]	ALR16664.1	0.557472		18	53	61	2	19	25	27	48	72	17	35	24
ketohydroxyglutarate aldolase [Vibrio natriegens NBRC 15636 = ATCC 14048 = DSM 759]	ALR16849.1	0.559921		3	5	3	4	4	3	5	5	0	8	4	4
preprotein translocase subunit YajC [Vibrio natriegens NBRC 15636 = ATCC 14048 = DSM 759]	ALR16385.1	0.560061		0	13	0	0	1	0	0	5	0	1	9	9
phosphoenolpyruvate-protein phosphotransferase [Vibrio natriegens NBRC 15636 = ATCC 14048 = DSM 759]	ALR16211.1	0.560219		184	175	399	247	224	280	214	237	317	257	275	352
S-adenosylmethionine tRNA ribosyltransferase [Vibrio natriegens NBRC 15636 = ATCC 14048 = DSM 759]	ALR16387.1	0.561084		9	4	3	8	8	7	8	5	0	4	7	9
enolase [Vibrio natriegens NBRC 15636 = ATCC 14048 = DSM 759]	ALR14641.1	0.56171		902	718	441	1167	775	703	909	873	447	630	571	828
tRNA 2-thiouridylase [Vibrio natriegens NBRC 15636 = ATCC 14048 = DSM 759]	ALR15905.1	0.562192		20	21	16	0	21	27	15	12	36	4	4	12
C4-dicarboxylate ABC transporter substrate-binding protein [Vibrio natriegens NBRC 15636 = ATCC 14048 = DSM 759]	ALR16598.1	0.562363		5	15	13	8	8	18	9	9	7	18	14	21
electron transporter RnfC [Vibrio natriegens NBRC 15636 = ATCC 14048 = DSM 759]	ALR15047.1	0.562836		0	2	6	0	6	3	2	4	7	4	4	1
ABC transporter substrate-binding protein [Vibrio natriegens NBRC 15636 = ATCC 14048 = DSM 759]	ALR14551.1	0.563385		0	0	0	0	1	5	0	3	0	0	4	3
oxidoreductase [Vibrio natriegens NBRC 15636 = ATCC 14048 = DSM 759]	ALR17901.1	0.564663		2	2	6	2	3	0	2	1	14	4	1	1
PTS sugar transporter [Vibrio natriegens NBRC 15636 = ATCC 14048 = DSM 759]	ALR16210.1	0.565864		215	141	184	240	163	175	254	237	87	233	200	209
S-ribosylhomocysteinase [Vibrio natriegens NBRC 15636 = ATCC 14048 = DSM 759]	ALR14664.1	0.566562		74	55	48	86	80	81	86	92	51	48	51	60
50S ribosomal protein L5 [Vibrio natriegens NBRC 15636 = ATCC 14048 = DSM 759]	ALR16643.1	0.569257		224	230	119	149	246	231	215	192	22	232	191	212
methionine sulfoxide reductase A [Vibrio natriegens NBRC 15636 = ATCC 14048 = DSM 759]	ALR16609.1	0.573663		5	17	23	3	14	8	9	7	22	10	7	0
chorismate mutase [Vibrio natriegens NBRC 15636 = ATCC 14048 = DSM 759]	ALR16421.1	0.57554		0	4	3	0	10	10	4	8	0	4	7	13
elongation factor Tu [Vibrio natriegens NBRC 15636 = ATCC 14048 = DSM 759]	ALR14480.1	0.577378		1579	1592	2358	2049	1668	1507	1541	1937	4228	1556	1586	1495
hypothetical protein PN96_03560 [Vibrio natriegens NBRC 15636 = ATCC 14048 = DSM 759]	ALR17196.1	0.581868		0	5	19	0	4	8	6	9	7	9	7	8
ornithine carbamoyltransferase [Vibrio natriegens NBRC 15636 = ATCC 14048 = DSM 759]	ALR14566.1	0.582442		46	41	29	67	81	94	52	38	51	43	70	65
TRAP ABC transporter substrate-binding protein [Vibrio natriegens NBRC 15636 = ATCC 14048 = DSM 759]	ALR17890.1	0.583185		18	29	26	8	18	29	25	33	7	40	27	16
nitrogen regulatory protein P-II 1 [Vibrio natriegens NBRC 15636 = ATCC 14048 = DSM 759]	ALR14874.1	0.583399		13	5	6	18	7	10	9	15	7	8	9	2
ABC transporter ATP-binding protein [Vibrio natriegens NBRC 15636 = ATCC 14048 = DSM 759]	ALR17301.1	0.584017		0	0	0	0	15	10	1	5	7	0	1	1
elongation factor Tu [Vibrio natriegens NBRC 15636 = ATCC 14048 = DSM 759]	ALR17126.1	0.584645		1667	1816	2486	2069	1797	1710	1668	2130	4430	1581	1692	1644
arginyl-tRNA synthetase [Vibrio natriegens NBRC 15636 = ATCC 14048 = DSM 759]	ALR16153.1	0.585222		22	44	45	15	35	42	47	53	29	40	25	32
rod shape-determining protein MreB [Vibrio natriegens NBRC 15636 = ATCC 14048 = DSM 759]	ALR14529.1	0.585848		14	30	13	21	15	15	27	22	7	17	12	9
hypothetical protein PN96_00925 [Vibrio natriegens NBRC 15636 = ATCC 14048 = DSM 759]	ALR14612.1	0.587533		18	20	23	28	24	22	27	16	0	35	23	17
50S ribosomal protein L32 [Vibrio natriegens NBRC 15636 = ATCC 14048 = DSM 759]	ALR15087.1	0.589865		128	130	58	120	112	103	118	130	65	115	94	79
50S ribosomal protein L24 [Vibrio natriegens NBRC 15636 = ATCC 14048 = DSM 759]	ALR16644.1	0.590664		61	134	74	49	104	109	92	119	137	76	91	72
molecular chaperone DnaK [Vibrio natriegens NBRC 15636 = ATCC 14048 = DSM 759]	ALR15568.1	0.593048		10	2	0	7	1	1	15	6	0	3	2	4
pyridine nucleotide transhydrogenase [Vibrio natriegens NBRC 15636 = ATCC 14048 = DSM 759]	ALR18320.1	0.5941		20	32	39	46	27	61	43	22	29	63	48	48
50S ribosomal protein L34 [Vibrio natriegens NBRC 15636 = ATCC 14048 = DSM 759]	ALR16891.1	0.595205		10	12	0	9	11	7	12	12	22	4	6	4
transcription elongation factor GreA [Vibrio natriegens NBRC 15636 = ATCC 14048 = DSM 759]	ALR14730.1	0.599078		3	9	26	1	4	5	9	14	29	8	6	0
hypothetical protein PN96_09110 [Vibrio natriegens NBRC 15636 = ATCC 14048 = DSM 759]	ALR16133.1	0.59947		0	1	0	1	1	1	1	0	0	1	0	1
succinylglutamate-semialdehyde dehydrogenase [Vibrio natriegens NBRC 15636 = ATCC 14048 = DSM 759]	ALR17104.1	0.600104		2	5	10	6	9	13	8	4	22	7	7	7
ribosome recycling factor [Vibrio natriegens NBRC 15636 = ATCC 14048 = DSM 759]	ALR14859.1	0.600346		58	47	42	36	33	34	49	46	36	57	45	34
peptidylprolyl isomerase [Vibrio natriegens NBRC 15636 = ATCC 14048 = DSM 759]	ALR15889.1	0.601295		45	48	26	51	34	42	35	61	29	46	27	26
chromosome partitioning protein ParA [Vibrio natriegens NBRC 15636 = ATCC 14048 = DSM 759]	ALR17543.1	0.606256		2	5	3	4	1	8	2	5	29	1	1	0
aspartyl-tRNA synthetase [Vibrio natriegens NBRC 15636 = ATCC 14048 = DSM 759]	ALR15966.1	0.60633		58	60	100	100	60	61	82	67	87	102	50	87
Holliday junction resolvase [Vibrio natriegens NBRC 15636 = ATCC 14048 = DSM 759]	ALR14597.1	0.607679		2	0	0	8	1	0	3	0	0	5	5	3
ATPase AAA [Vibrio natriegens NBRC 15636 = ATCC 14048 = DSM 759]	ALR14983.1	0.609784		20	12	3	24	11	5	20	29	7	9	11	14
cell division protein ZipA [Vibrio natriegens NBRC 15636 = ATCC 14048 = DSM 759]	ALR16208.1	0.610541		5	5	10	9	14	17	8	12	0	16	15	20
amino acid dehydrogenase [Vibrio natriegens NBRC 15636 = ATCC 14048 = DSM 759]	ALR16351.1	0.610873		0	0	3	0	0	0	0	0	7	0	0	0
glutamine synthetase [Vibrio natriegens NBRC 15636 = ATCC 14048 = DSM 759]	ALR16798.1	0.61107		461	659	528	495	575	486	507	486	310	575	584	578
thioredoxin reductase [Vibrio natriegens NBRC 15636 = ATCC 14048 = DSM 759]	ALR15807.1	0.613056		44	35	23	47	19	23	38	25	36	33	26	14
isopropylmalate isomerase [Vibrio natriegens NBRC 15636 = ATCC 14048 = DSM 759]	ALR16580.1	0.613197		86	94	52	79	149	137	123	125	43	125	124	120
hypothetical protein PN96_08600 [Vibrio natriegens NBRC 15636 = ATCC 14048 = DSM 759]	ALR16045.1	0.613938		5	2	10	11	5	1	5	6	0	6	5	6
Clp protease ClpP [Vibrio natriegens NBRC 15636 = ATCC 14048 = DSM 759]	ALR16106.1	0.61545		12	17	6	11	34	30	20	21	0	10	22	19
elongation factor P [Vibrio natriegens NBRC 15636 = ATCC 14048 = DSM 759]	ALR17062.1	0.615524		43	21	0	17	14	21	46	29	7	12	20	27
transcription accessory protein [Vibrio natriegens NBRC 15636 = ATCC 14048 = DSM 759]	ALR16770.1	0.617956		5	3	3	3	1	0	5	4	7	2	1	0
protein HflC [Vibrio natriegens NBRC 15636 = ATCC 14048 = DSM 759]	ALR17091.1	0.621147		9	5	32	8	9	8	13	22	0	13	20	19
heat shock protein GrpE [Vibrio natriegens NBRC 15636 = ATCC 14048 = DSM 759]	ALR16328.1	0.623064		54	37	16	39	27	77	27	69	14	35	61	88
hypothetical protein PN96_02190 [Vibrio natriegens NBRC 15636 = ATCC 14048 = DSM 759]	ALR14842.1	0.624547		6	6	3	8	7	11	7	10	0	11	9	10
2-dehydro-3-deoxyphosphooctonate aldolase [Vibrio natriegens NBRC 15636 = ATCC 14048 = DSM 759]	ALR16244.1	0.626351		9	10	26	4	8	14	8	9	22	7	6	7
ribosome maturation protein RimP [Vibrio natriegens NBRC 15636 = ATCC 14048 = DSM 759]	ALR14737.1	0.627421		7	4	13	11	7	5	5	5	14	10	10	9
hypothetical protein PN96_06880 [Vibrio natriegens NBRC 15636 = ATCC 14048 = DSM 759]	ALR15720.1	0.627894		2	3	0	0	1	0	3	1	0	2	1	1
diaminopimelate decarboxylase [Vibrio natriegens NBRC 15636 = ATCC 14048 = DSM 759]	ALR16978.1	0.628524		37	30	19	44	38	32	38	40	7	54	44	39
maltose/maltodextrin transporter ATP-binding protein [Vibrio natriegens NBRC 15636 = ATCC 14048 = DSM 759]	ALR18933.1	0.628524		0	5	6	0	4	1	1	2	22	0	1	1
hypothetical protein PN96_17955 [Vibrio natriegens NBRC 15636 = ATCC 14048 = DSM 759]	ALR17851.1	0.629145		3	37	0	10	4	0	8	12	0	6	4	6
type III effector [Vibrio natriegens NBRC 15636 = ATCC 14048 = DSM 759]	ALR18660.1	0.629903		16	7	10	53	39	21	21	13	0	74	65	16
amidophosphoribosyltransferase [Vibrio natriegens NBRC 15636 = ATCC 14048 = DSM 759]	ALR14989.1	0.635082		36	35	45	21	67	55	53	35	22	37	36	52
UDP-N-acetylglucosamine 1-carboxyvinyltransferase [Vibrio natriegens NBRC 15636 = ATCC 14048 = DSM 759]	ALR14561.1	0.637278		9	5	0	12	14	8	9	7	0	15	11	15
sulfite reductase subunit alpha [Vibrio natriegens NBRC 15636 = ATCC 14048 = DSM 759]	ALR17167.1	0.638546		198	205	174	135	193	131	174	177	79	225	176	135
3-oxoacyl-ACP reductase [Vibrio natriegens NBRC 15636 = ATCC 14048 = DSM 759]	ALR15109.1	0.639291		3	7	13	0	0	2	5	6	14	1	4	3
TPR repeat family protein [Vibrio natriegens NBRC 15636 = ATCC 14048 = DSM 759]	ALR17643.1	0.640015		0	0	3	0	0	0	0	1	0	0	1	3
autonomous glycyl radical cofactor GrcA [Vibrio natriegens NBRC 15636 = ATCC 14048 = DSM 759]	ALR16471.1	0.640645		60	60	39	23	31	42	60	55	29	40	38	56
30S ribosomal protein S11 [Vibrio natriegens NBRC 15636 = ATCC 14048 = DSM 759]	ALR16632.1	0.642199		46	42	13	62	48	47	47	47	0	53	33	48
multifunctional aminopeptidase A [Vibrio natriegens NBRC 15636 = ATCC 14048 = DSM 759]	ALR14573.1	0.643952		21	35	29	32	47	22	36	47	29	30	29	29
50S ribosomal protein L2 [Vibrio natriegens NBRC 15636 = ATCC 14048 = DSM 759]	ALR16652.1	0.646289		457	404	126	545	432	342	398	410	87	441	382	364
Clp protease ClpX [Vibrio natriegens NBRC 15636 = ATCC 14048 = DSM 759]	ALR16105.1	0.650415		14	11	10	47	8	14	13	13	7	45	27	22
UDP pyrophosphate synthase [Vibrio natriegens NBRC 15636 = ATCC 14048 = DSM 759]	ALR14860.1	0.651026		2	0	0	0	1	1	3	3	0	0	0	0
Fis family transcriptional regulator [Vibrio natriegens NBRC 15636 = ATCC 14048 = DSM 759]	ALR17027.1	0.653217		202	129	103	47	136	75	159	96	108	58	87	112
hydroxyethylthiazole kinase [Vibrio natriegens NBRC 15636 = ATCC 14048 = DSM 759]	ALR17619.1	0.654686		2	2	16	8	6	1	5	6	0	4	7	6
50S ribosomal protein L30 [Vibrio natriegens NBRC 15636 = ATCC 14048 = DSM 759]	ALR16637.1	0.660886		18	10	0	53	12	0	14	13	0	31	7	3
molybdopterin-synthase adenylyltransferase [Vibrio natriegens NBRC 15636 = ATCC 14048 = DSM 759]	ALR17296.1	0.661215		5	2	0	2	10	6	5	7	0	5	2	1
transcription elongation factor NusA [Vibrio natriegens NBRC 15636 = ATCC 14048 = DSM 759]	ALR14738.1	0.663574		152	132	116	223	226	183	192	129	79	237	267	221
glucose-6-phosphate isomerase [Vibrio natriegens NBRC 15636 = ATCC 14048 = DSM 759]	ALR17160.1	0.663835		51	82	42	34	46	63	49	52	14	50	47	77
DL-methionine transporter ATP-binding subunit [Vibrio natriegens NBRC 15636 = ATCC 14048 = DSM 759]	ALR16277.1	0.663904		7	7	6	0	13	10	7	8	0	5	8	9
aminotransferase [Vibrio natriegens NBRC 15636 = ATCC 14048 = DSM 759]	ALR16097.1	0.669004		4	2	13	0	1	0	3	2	7	1	1	0
glutathione reductase [Vibrio natriegens NBRC 15636 = ATCC 14048 = DSM 759]	ALR16847.1	0.670089		2	17	6	0	6	9	7	10	0	1	14	18
30S ribosomal protein S19 [Vibrio natriegens NBRC 15636 = ATCC 14048 = DSM 759]	ALR16651.1	0.671559		246	234	84	93	379	192	297	317	375	77	99	238
amino acid ABC transporter substrate-binding protein [Vibrio natriegens NBRC 15636 = ATCC 14048 = DSM 759]	ALR16773.1	0.67371		25	5	10	25	18	10	27	10	22	31	9	8
trigger factor [Vibrio natriegens NBRC 15636 = ATCC 14048 = DSM 759]	ALR16107.1	0.673772		732	926	512	647	477	406	675	664	469	736	521	384
condesin subunit E [Vibrio natriegens NBRC 15636 = ATCC 14048 = DSM 759]	ALR15976.1	0.673985		18	0	0	8	1	0	9	0	0	8	1	0
ABC transporter ATP-binding protein [Vibrio natriegens NBRC 15636 = ATCC 14048 = DSM 759]	ALR15536.1	0.675852		6	0	16	2	7	7	11	4	0	7	5	4
DNA-directed RNA polymerase subunit alpha [Vibrio natriegens NBRC 15636 = ATCC 14048 = DSM 759]	ALR16630.1	0.678433		161	198	184	155	191	302	178	264	202	152	220	246
hypothetical protein PN96_03945 [Vibrio natriegens NBRC 15636 = ATCC 14048 = DSM 759]	ALR15174.1	0.681068		23	35	10	1	35	68	41	23	0	4	4	64
7,8-dihydro-8-oxoguanine-triphosphatase [Vibrio natriegens NBRC 15636 = ATCC 14048 = DSM 759]	ALR16496.1	0.686744		2	1	0	0	0	0	1	1	0	0	0	0
guanosine-3',5'-bis(diphosphate) 3'-pyrophosphohydrolase [Vibrio natriegens NBRC 15636 = ATCC 14048 = DSM 759]	ALR16761.1	0.686744		0	1	0	0	1	1	0	0	0	0	0	2
histidinol dehydrogenase [Vibrio natriegens NBRC 15636 = ATCC 14048 = DSM 759]	ALR15898.1	0.687269		70	87	55	109	80	127	80	67	51	99	90	107
5'-methylthioadenosine nucleosidase [Vibrio natriegens NBRC 15636 = ATCC 14048 = DSM 759]	ALR16487.1	0.68915		5	4	13	2	3	0	2	1	7	4	4	4
TorR family transcriptional regulator [Vibrio natriegens NBRC 15636 = ATCC 14048 = DSM 759]	ALR16478.1	0.690174		26	31	10	26	17	18	34	35	0	19	8	16
hypothetical protein PN96_08475 [Vibrio natriegens NBRC 15636 = ATCC 14048 = DSM 759]	ALR16020.1	0.691656		9	23	19	8	2	5	12	6	22	5	1	9
S-adenosylmethionine synthetase [Vibrio natriegens NBRC 15636 = ATCC 14048 = DSM 759]	ALR14603.1	0.691679		38	34	58	18	32	40	48	56	36	34	25	38
tryptophan synthase subunit alpha [Vibrio natriegens NBRC 15636 = ATCC 14048 = DSM 759]	ALR15166.1	0.694973		49	39	58	127	67	39	71	58	51	93	87	56
ATP synthase F0F1 subunit beta [Vibrio natriegens NBRC 15636 = ATCC 14048 = DSM 759]	ALR16907.1	0.69774		694	491	850	699	747	488	762	607	859	708	658	553
murein transglycosylase [Vibrio natriegens NBRC 15636 = ATCC 14048 = DSM 759]	ALR14811.1	0.699332		0	0	13	0	0	1	1	1	22	0	0	0
hypothetical protein PN96_05450 [Vibrio natriegens NBRC 15636 = ATCC 14048 = DSM 759]	ALR15453.1	0.705779		0	1	3	0	0	7	0	6	7	1	0	1
1-(5-phosphoribosyl)-5-[(5-phosphoribosylamino)methylideneamino] imidazole-4-carboxamide isomerase [Vibrio natriegens NBRC 15636 = ATCC 14048 = DSM 759]	ALR15895.1	0.70658		28	37	35	30	32	29	36	29	7	26	28	51
ATP-dependent protease ATP-binding subunit HslU [Vibrio natriegens NBRC 15636 = ATCC 14048 = DSM 759]	ALR16661.1	0.710995		60	47	55	51	43	48	51	60	58	43	38	44
peptidase [Vibrio natriegens NBRC 15636 = ATCC 14048 = DSM 759]	ALR15110.1	0.713356		0	3	0	0	0	3	2	0	0	4	1	1
phosphoserine phosphatase [Vibrio natriegens NBRC 15636 = ATCC 14048 = DSM 759]	ALR14761.1	0.713787		9	7	0	8	6	8	2	9	0	15	3	3
carbon storage regulator [Vibrio natriegens NBRC 15636 = ATCC 14048 = DSM 759]	ALR14656.1	0.721202		23	86	48	47	78	67	55	85	22	43	58	58
hypothetical protein PN96_13705 [Vibrio natriegens NBRC 15636 = ATCC 14048 = DSM 759]	ALR16950.1	0.7214		10	7	6	13	6	12	6	10	0	9	11	13
tungsten ABC transporter substrate-binding protein [Vibrio natriegens NBRC 15636 = ATCC 14048 = DSM 759]	ALR15539.1	0.722535		0	0	13	0	0	0	0	4	0	0	3	1
transcription termination factor Rho [Vibrio natriegens NBRC 15636 = ATCC 14048 = DSM 759]	ALR16966.1	0.723634		69	54	48	109	61	34	72	48	22	127	92	54
glycyl-tRNA synthetase [Vibrio natriegens NBRC 15636 = ATCC 14048 = DSM 759]	ALR16879.1	0.724921		13	34	81	8	18	33	16	35	101	21	18	33
ATP F0F1 synthase subunit alpha [Vibrio natriegens NBRC 15636 = ATCC 14048 = DSM 759]	ALR16905.1	0.725909		376	302	184	429	342	319	393	327	188	452	365	334
elongation factor 4 [Vibrio natriegens NBRC 15636 = ATCC 14048 = DSM 759]	ALR14629.1	0.727326		8	8	3	4	2	12	8	5	7	4	6	11
carboxynorspermidine decarboxylase [Vibrio natriegens NBRC 15636 = ATCC 14048 = DSM 759]	ALR15186.1	0.728347		11	15	13	14	9	14	4	6	36	7	6	6
UDP-N-acetylmuramate--alanine ligase [Vibrio natriegens NBRC 15636 = ATCC 14048 = DSM 759]	ALR16502.1	0.728572		1	1	6	2	0	6	2	1	7	1	0	9
16S rRNA methyltransferase [Vibrio natriegens NBRC 15636 = ATCC 14048 = DSM 759]	ALR14599.1	0.729066		8	10	6	5	8	6	13	12	0	7	5	1
ATP phosphoribosyltransferase [Vibrio natriegens NBRC 15636 = ATCC 14048 = DSM 759]	ALR15899.1	0.729135		191	194	126	139	178	224	194	181	209	99	173	250
NADPH:quinone reductase [Vibrio natriegens NBRC 15636 = ATCC 14048 = DSM 759]	ALR14660.1	0.731711		0	7	35	1	13	14	5	10	36	4	14	16
cysteine synthase [Vibrio natriegens NBRC 15636 = ATCC 14048 = DSM 759]	ALR16209.1	0.733209		492	455	519	488	384	381	518	538	491	445	412	387
30S ribosomal protein S13 [Vibrio natriegens NBRC 15636 = ATCC 14048 = DSM 759]	ALR16633.1	0.733728		170	193	119	143	200	250	212	244	87	178	189	227
exoribonuclease R [Vibrio natriegens NBRC 15636 = ATCC 14048 = DSM 759]	ALR17097.1	0.73417		0	2	0	0	0	0	2	0	0	1	0	0
hypothetical protein PN96_00830 [Vibrio natriegens NBRC 15636 = ATCC 14048 = DSM 759]	ALR14594.1	0.735706		0	1	3	0	0	1	2	5	0	0	0	0
DNA-directed RNA polymerase subunit beta' [Vibrio natriegens NBRC 15636 = ATCC 14048 = DSM 759]	ALR14488.1	0.736781		362	397	380	326	489	421	373	365	303	405	462	402
hypoxanthine phosphoribosyltransferase [Vibrio natriegens NBRC 15636 = ATCC 14048 = DSM 759]	ALR14686.1	0.738702		4	1	3	0	1	0	5	2	0	2	1	1
amino-acid acetyltransferase [Vibrio natriegens NBRC 15636 = ATCC 14048 = DSM 759]	ALR17139.1	0.740483		51	44	48	18	69	62	69	39	29	29	77	73
membrane protein [Vibrio natriegens NBRC 15636 = ATCC 14048 = DSM 759]	ALR17884.1	0.741395		119	136	129	140	126	90	153	117	43	148	121	122
methionine aminopeptidase [Vibrio natriegens NBRC 15636 = ATCC 14048 = DSM 759]	ALR14855.1	0.744652		0	11	10	0	1	9	2	14	0	1	15	6
acetylornithine aminotransferase [Vibrio natriegens NBRC 15636 = ATCC 14048 = DSM 759]	ALR17102.1	0.744657		16	15	39	14	18	14	11	10	51	8	8	12
acetyltransferase [Vibrio natriegens NBRC 15636 = ATCC 14048 = DSM 759]	ALR17071.1	0.748436		0	2	3	0	0	3	1	1	0	0	3	5
50S ribosomal protein L27 [Vibrio natriegens NBRC 15636 = ATCC 14048 = DSM 759]	ALR16593.1	0.749642		236	174	71	152	149	134	171	190	0	208	148	125
thiol:disulfide interchange protein [Vibrio natriegens NBRC 15636 = ATCC 14048 = DSM 759]	ALR16459.1	0.750455		5	8	0	2	4	1	3	6	0	3	6	5
hypothetical protein PN96_07215 [Vibrio natriegens NBRC 15636 = ATCC 14048 = DSM 759]	ALR15785.1	0.751023		0	2	6	0	0	0	2	1	0	1	1	1
RNA-binding protein YhbY [Vibrio natriegens NBRC 15636 = ATCC 14048 = DSM 759]	ALR14731.1	0.752288		1	2	0	0	1	1	6	1	0	0	0	0
RNA polymerase sigma factor RpoD [Vibrio natriegens NBRC 15636 = ATCC 14048 = DSM 759]	ALR16553.1	0.752795		37	58	93	24	43	52	40	49	29	49	57	62
single-stranded DNA-binding protein [Vibrio natriegens NBRC 15636 = ATCC 14048 = DSM 759]	ALR14512.1	0.752897		38	29	26	51	29	26	44	29	22	48	37	30
outer membrane protein assembly factor BamC [Vibrio natriegens NBRC 15636 = ATCC 14048 = DSM 759]	ALR14901.1	0.753196		18	28	26	1	22	12	22	18	22	15	9	12
DNA gyrase subunit A [Vibrio natriegens NBRC 15636 = ATCC 14048 = DSM 759]	ALR15194.1	0.753739		39	100	39	36	29	16	40	34	7	60	48	43
oxaloacetate decarboxylase [Vibrio natriegens NBRC 15636 = ATCC 14048 = DSM 759]	ALR14658.1	0.759073		44	108	167	41	117	137	102	104	72	112	139	128
30S ribosomal protein S8 [Vibrio natriegens NBRC 15636 = ATCC 14048 = DSM 759]	ALR16641.1	0.761361		30	56	42	47	102	107	43	60	14	57	90	87
phenylalanine--tRNA ligase [Vibrio natriegens NBRC 15636 = ATCC 14048 = DSM 759]	ALR15773.1	0.761614		64	68	106	67	68	70	75	69	79	84	80	69
S-transferase [Vibrio natriegens NBRC 15636 = ATCC 14048 = DSM 759]	ALR17815.1	0.761812		108	90	74	51	77	53	104	115	36	96	88	44
chromosome partitioning protein ParB [Vibrio natriegens NBRC 15636 = ATCC 14048 = DSM 759]	ALR17542.1	0.762124		3	2	3	10	6	3	2	3	7	7	1	4
GTP-binding protein [Vibrio natriegens NBRC 15636 = ATCC 14048 = DSM 759]	ALR16253.1	0.76237		5	5	23	5	10	28	5	3	22	5	21	32
glutamyl-tRNA synthetase [Vibrio natriegens NBRC 15636 = ATCC 14048 = DSM 759]	ALR16235.1	0.764555		30	41	55	24	39	35	41	40	29	54	25	23
ATPase [Vibrio natriegens NBRC 15636 = ATCC 14048 = DSM 759]	ALR17084.1	0.765032		2	1	0	0	2	0	1	0	0	2	1	2
2,3-dihydro-2,3-dihydroxybenzoate dehydrogenase [Vibrio natriegens NBRC 15636 = ATCC 14048 = DSM 759]	ALR16134.1	0.765032		4	0	0	1	0	3	0	0	0	0	5	1
16S rRNA pseudouridylate synthase [Vibrio natriegens NBRC 15636 = ATCC 14048 = DSM 759]	ALR15840.1	0.765032		0	0	0	0	5	1	3	4	0	1	0	0
acetyl-CoA synthetase [Vibrio natriegens NBRC 15636 = ATCC 14048 = DSM 759]	ALR17032.1	0.765032		0	0	0	0	0	3	0	0	0	1	0	1
transcriptional regulator [Vibrio natriegens NBRC 15636 = ATCC 14048 = DSM 759]	ALR17595.1	0.76818		2	5	0	3	1	4	2	5	0	4	1	1
uroporphyrinogen decarboxylase [Vibrio natriegens NBRC 15636 = ATCC 14048 = DSM 759]	ALR14491.1	0.769039		9	9	16	5	9	10	7	8	22	10	9	7
50S ribosomal protein L21 [Vibrio natriegens NBRC 15636 = ATCC 14048 = DSM 759]	ALR16594.1	0.775709		14	46	103	35	67	130	25	51	51	54	121	138
aminotransferase [Vibrio natriegens NBRC 15636 = ATCC 14048 = DSM 759]	ALR16806.1	0.778277		2	9	13	3	6	5	5	4	14	4	6	9
aspartate-semialdehyde dehydrogenase [Vibrio natriegens NBRC 15636 = ATCC 14048 = DSM 759]	ALR15030.1	0.778754		176	114	167	177	167	137	205	144	58	203	145	141
NAD(P) transhydrogenase subunit alpha [Vibrio natriegens NBRC 15636 = ATCC 14048 = DSM 759]	ALR18319.1	0.779329		70	59	61	81	71	84	59	58	65	90	74	69
peptidase [Vibrio natriegens NBRC 15636 = ATCC 14048 = DSM 759]	ALR18783.1	0.780493		0	0	3	0	1	0	2	1	0	1	1	0
arginine ABC transporter substrate-binding protein [Vibrio natriegens NBRC 15636 = ATCC 14048 = DSM 759]	ALR18461.1	0.782422		6	15	6	5	5	11	3	4	0	8	13	15
50S ribosomal protein L28 [Vibrio natriegens NBRC 15636 = ATCC 14048 = DSM 759]	ALR16738.1	0.783615		32	38	0	38	51	49	30	42	0	43	39	37
imidazole glycerol phosphate synthase [Vibrio natriegens NBRC 15636 = ATCC 14048 = DSM 759]	ALR17230.1	0.784732		3	11	6	2	11	9	9	12	0	7	7	11
replication initiation regulator SeqA [Vibrio natriegens NBRC 15636 = ATCC 14048 = DSM 759]	ALR16173.1	0.786561		6	22	19	8	9	14	11	7	0	24	22	22
glutamyl-tRNA amidotransferase [Vibrio natriegens NBRC 15636 = ATCC 14048 = DSM 759]	ALR16551.1	0.786644		37	25	10	98	102	38	46	42	22	77	116	42
pseudouridine synthase [Vibrio natriegens NBRC 15636 = ATCC 14048 = DSM 759]	ALR16241.1	0.790881		2	2	0	8	15	9	3	6	0	13	8	11
GTPase CgtA [Vibrio natriegens NBRC 15636 = ATCC 14048 = DSM 759]	ALR16592.1	0.798855		0	2	3	0	0	2	2	2	0	1	1	2
Free methionine-(R)-sulfoxide reductase [Vibrio natriegens NBRC 15636 = ATCC 14048 = DSM 759]	ALR15476.1	0.801061		9	33	48	12	43	73	18	22	22	44	61	72
50S ribosomal protein L19 [Vibrio natriegens NBRC 15636 = ATCC 14048 = DSM 759]	ALR14671.1	0.801611		238	184	35	198	174	161	201	200	22	227	212	193
30S ribosomal protein S16 [Vibrio natriegens NBRC 15636 = ATCC 14048 = DSM 759]	ALR14668.1	0.802421		106	104	29	100	88	60	106	114	0	130	97	75
thiamine-phosphate pyrophosphorylase [Vibrio natriegens NBRC 15636 = ATCC 14048 = DSM 759]	ALR16945.1	0.804023		0	1	3	0	2	1	3	0	0	1	1	1
lipoprotein [Vibrio natriegens NBRC 15636 = ATCC 14048 = DSM 759]	ALR17757.1	0.809323		0	2	10	0	0	2	1	3	0	0	6	7
hypothetical protein PN96_08620 [Vibrio natriegens NBRC 15636 = ATCC 14048 = DSM 759]	ALR16049.1	0.812046		10	8	23	9	15	12	16	16	14	10	10	7
sulfate adenylyltransferase [Vibrio natriegens NBRC 15636 = ATCC 14048 = DSM 759]	ALR16619.1	0.813974		109	133	122	45	116	168	79	98	94	79	132	178
arsenate reductase [Vibrio natriegens NBRC 15636 = ATCC 14048 = DSM 759]	ALR14894.1	0.814168		25	21	23	15	8	17	32	29	0	10	13	17
pyridoxine 5'-phosphate oxidase [Vibrio natriegens NBRC 15636 = ATCC 14048 = DSM 759]	ALR17532.1	0.816411		16	10	3	1	9	3	24	10	0	7	3	4
peptide chain release factor 2 [Vibrio natriegens NBRC 15636 = ATCC 14048 = DSM 759]	ALR16457.1	0.816524		6	1	0	11	5	0	4	0	0	6	6	4
hydroxymethylpyrimidine kinase [Vibrio natriegens NBRC 15636 = ATCC 14048 = DSM 759]	ALR17624.1	0.817424		0	0	0	0	0	3	0	3	0	0	0	1
methionine ABC transporter substrate-binding protein [Vibrio natriegens NBRC 15636 = ATCC 14048 = DSM 759]	ALR16555.1	0.818431		25	23	3	51	39	36	37	28	0	54	36	36
iron-regulated protein A [Vibrio natriegens NBRC 15636 = ATCC 14048 = DSM 759]	ALR15199.1	0.820366		0	0	0	4	4	6	2	0	0	3	1	6
aminopeptidase N [Vibrio natriegens NBRC 15636 = ATCC 14048 = DSM 759]	ALR15480.1	0.821315		10	8	6	13	13	19	10	15	14	9	10	14
general secretion pathway protein GspG [Vibrio natriegens NBRC 15636 = ATCC 14048 = DSM 759]	ALR16783.1	0.824968		18	22	10	10	18	15	17	11	14	18	15	15
fructose-bisphosphate aldolase [Vibrio natriegens NBRC 15636 = ATCC 14048 = DSM 759]	ALR14608.1	0.827016		562	455	306	364	338	335	497	433	195	385	378	395
carbamoyl phosphate synthase small subunit [Vibrio natriegens NBRC 15636 = ATCC 14048 = DSM 759]	ALR16494.1	0.828231		27	46	55	16	33	60	29	45	22	42	59	52
ribonucleotide-diphosphate reductase subunit beta [Vibrio natriegens NBRC 15636 = ATCC 14048 = DSM 759]	ALR15191.1	0.829643		0	4	0	5	4	2	0	0	0	6	1	6
methionyl-tRNA formyltransferase [Vibrio natriegens NBRC 15636 = ATCC 14048 = DSM 759]	ALR16929.1	0.829643		6	7	6	3	4	7	7	8	0	7	7	2
exoribonuclease II [Vibrio natriegens NBRC 15636 = ATCC 14048 = DSM 759]	ALR18511.1	0.832648		19	5	6	18	13	8	20	14	0	18	13	9
ferritin [Vibrio natriegens NBRC 15636 = ATCC 14048 = DSM 759]	ALR16840.1	0.834294		2	14	23	3	6	42	2	20	14	10	19	35
phospho-2-dehydro-3-deoxyheptonate aldolase [Vibrio natriegens NBRC 15636 = ATCC 14048 = DSM 759]	ALR16428.1	0.836247		167	254	193	130	271	246	219	228	79	239	220	233
aspartate carbamoyltransferase regulatory subunit [Vibrio natriegens NBRC 15636 = ATCC 14048 = DSM 759]	ALR14564.1	0.836906		0	2	0	0	6	8	1	2	0	3	4	4
peroxiredoxin [Vibrio natriegens NBRC 15636 = ATCC 14048 = DSM 759]	ALR17818.1	0.840671		23	23	29	26	26	28	24	29	36	21	24	24
cysteine desulfurase [Vibrio natriegens NBRC 15636 = ATCC 14048 = DSM 759]	ALR16379.1	0.841294		75	59	42	51	55	65	58	83	43	61	49	62
hypothetical protein PN96_03045 [Vibrio natriegens NBRC 15636 = ATCC 14048 = DSM 759]	ALR15010.1	0.843944		5	3	0	8	5	2	7	6	0	7	3	2
phosphoribosylaminoimidazole-succinocarboxamide synthase [Vibrio natriegens NBRC 15636 = ATCC 14048 = DSM 759]	ALR15797.1	0.845157		35	48	26	31	74	49	51	48	51	45	38	39
preprotein translocase subunit SecF [Vibrio natriegens NBRC 15636 = ATCC 14048 = DSM 759]	ALR16383.1	0.845196		11	8	16	11	9	8	10	5	29	6	4	4
glyoxalase I [Vibrio natriegens NBRC 15636 = ATCC 14048 = DSM 759]	ALR15042.1	0.845489		0	2	3	0	0	1	0	0	0	1	4	0
amino acid transporter [Vibrio natriegens NBRC 15636 = ATCC 14048 = DSM 759]	ALR16014.1	0.847285		4	4	0	6	0	0	5	0	0	7	0	0
carbamoyl phosphate synthase large subunit [Vibrio natriegens NBRC 15636 = ATCC 14048 = DSM 759]	ALR16493.1	0.85032		275	198	277	260	228	259	263	251	260	246	228	265
phosphoribosylamine--glycine ligase [Vibrio natriegens NBRC 15636 = ATCC 14048 = DSM 759]	ALR14498.1	0.850363		128	86	103	139	118	126	114	109	51	120	156	172
phosphoglucosamine mutase [Vibrio natriegens NBRC 15636 = ATCC 14048 = DSM 759]	ALR14735.1	0.852317		10	5	19	15	8	6	10	10	7	10	12	17
general secretion pathway protein GspD [Vibrio natriegens NBRC 15636 = ATCC 14048 = DSM 759]	ALR16786.1	0.853944		13	9	13	18	9	12	12	12	7	23	9	14
valyl-tRNA synthase [Vibrio natriegens NBRC 15636 = ATCC 14048 = DSM 759]	ALR14572.1	0.858141		40	84	148	24	42	73	46	72	123	34	64	97
transcriptional regulator [Vibrio natriegens NBRC 15636 = ATCC 14048 = DSM 759]	ALR17550.1	0.86		43	36	55	31	33	45	50	33	14	48	56	50
energy transducer TonB [Vibrio natriegens NBRC 15636 = ATCC 14048 = DSM 759]	ALR17638.1	0.861788		10	13	32	18	6	9	9	7	14	20	21	22
acetyl-CoA carboxylase [Vibrio natriegens NBRC 15636 = ATCC 14048 = DSM 759]	ALR17029.1	0.862835		43	84	35	100	128	86	69	76	14	108	110	122
prop expression regulator [Vibrio natriegens NBRC 15636 = ATCC 14048 = DSM 759]	ALR15477.1	0.868464		27	11	68	47	41	25	16	23	36	40	53	41
transcription antiterminator NusG [Vibrio natriegens NBRC 15636 = ATCC 14048 = DSM 759]	ALR14482.1	0.870717		31	26	45	48	35	31	37	41	14	48	40	42
PTS system glucose-specific transporter subunit IIA [Vibrio natriegens NBRC 15636 = ATCC 14048 = DSM 759]	ALR16212.1	0.870771		302	274	177	222	221	157	289	283	137	260	176	173
glutaredoxin [Vibrio natriegens NBRC 15636 = ATCC 14048 = DSM 759]	ALR15822.1	0.872389		0	8	3	1	3	17	2	7	0	5	4	11
antitermination protein NusB [Vibrio natriegens NBRC 15636 = ATCC 14048 = DSM 759]	ALR16299.1	0.872693		0	2	3	0	0	3	0	1	0	0	4	4
transcriptional regulator BolA [Vibrio natriegens NBRC 15636 = ATCC 14048 = DSM 759]	ALR14827.1	0.873702		2	11	0	0	1	0	2	7	0	1	1	1
6-phosphogluconolactonase [Vibrio natriegens NBRC 15636 = ATCC 14048 = DSM 759]	ALR15421.1	0.876594		19	23	42	17	36	41	23	22	7	40	45	34
ferric anguibactin-binding protein [Vibrio natriegens NBRC 15636 = ATCC 14048 = DSM 759]	ALR18831.1	0.881347		17	11	19	16	11	32	15	23	7	15	27	23
transcriptional regulator PdhR [Vibrio natriegens NBRC 15636 = ATCC 14048 = DSM 759]	ALR14681.1	0.881766		0	2	10	0	6	13	1	10	0	0	12	11
dethiobiotin synthetase [Vibrio natriegens NBRC 15636 = ATCC 14048 = DSM 759]	ALR15915.1	0.887283		4	9	3	3	4	12	9	4	0	9	4	11
universal stress protein UspE [Vibrio natriegens NBRC 15636 = ATCC 14048 = DSM 759]	ALR15512.1	0.889907		1	3	10	11	3	2	0	6	0	9	7	6
pseudouridine synthase [Vibrio natriegens NBRC 15636 = ATCC 14048 = DSM 759]	ALR15176.1	0.890805		0	5	26	5	8	5	5	5	22	6	4	3
2Fe-2S ferredoxin [Vibrio natriegens NBRC 15636 = ATCC 14048 = DSM 759]	ALR16374.1	0.896254		8	2	6	4	4	1	13	10	0	1	1	2
30S ribosomal protein S7 [Vibrio natriegens NBRC 15636 = ATCC 14048 = DSM 759]	ALR17124.1	0.897267		210	224	90	293	227	211	213	212	79	214	264	243
imidazoleglycerol-phosphate dehydratase [Vibrio natriegens NBRC 15636 = ATCC 14048 = DSM 759]	ALR15896.1	0.899766		0	23	29	11	15	34	3	15	22	12	27	28
malonyl CoA-ACP transacylase [Vibrio natriegens NBRC 15636 = ATCC 14048 = DSM 759]	ALR15090.1	0.900506		73	43	45	9	20	40	62	29	36	31	32	32
ABC transporter ATPase [Vibrio natriegens NBRC 15636 = ATCC 14048 = DSM 759]	ALR15486.1	0.90179		0	13	3	0	1	12	0	0	0	1	6	19
protease 2 [Vibrio natriegens NBRC 15636 = ATCC 14048 = DSM 759]	ALR17645.1	0.906629		2	4	13	0	4	4	2	5	14	0	1	3
50S ribosomal protein L9 [Vibrio natriegens NBRC 15636 = ATCC 14048 = DSM 759]	ALR17156.1	0.909715		373	389	357	272	315	213	335	357	368	332	345	152
arylsulfatase [Vibrio natriegens NBRC 15636 = ATCC 14048 = DSM 759]	ALR16540.1	0.909879		32	14	29	22	32	23	42	35	7	28	20	24
membrane protein [Vibrio natriegens NBRC 15636 = ATCC 14048 = DSM 759]	ALR15487.1	0.911716		58	60	126	57	66	64	66	78	108	65	64	59
phosphate acetyltransferase [Vibrio natriegens NBRC 15636 = ATCC 14048 = DSM 759]	ALR15064.1	0.912717		130	109	122	224	160	153	181	114	87	215	163	155
thymidylate kinase [Vibrio natriegens NBRC 15636 = ATCC 14048 = DSM 759]	ALR15095.1	0.914148		0	1	6	0	0	0	0	0	7	0	1	0
chemotaxis protein CheY [Vibrio natriegens NBRC 15636 = ATCC 14048 = DSM 759]	ALR17533.1	0.915524		0	11	0	0	0	8	0	3	14	0	0	0
histidine kinase [Vibrio natriegens NBRC 15636 = ATCC 14048 = DSM 759]	ALR15208.1	0.915772		0	0	6	0	0	0	0	0	7	0	0	0
iron-sulfur cluster assembly protein [Vibrio natriegens NBRC 15636 = ATCC 14048 = DSM 759]	ALR16377.1	0.918045		7	5	6	11	6	3	5	3	7	11	8	5
50S ribosomal protein L20 [Vibrio natriegens NBRC 15636 = ATCC 14048 = DSM 759]	ALR15776.1	0.921931		16	17	0	36	27	54	14	38	0	31	33	40
nitroreductase [Vibrio natriegens NBRC 15636 = ATCC 14048 = DSM 759]	ALR15014.1	0.924755		0	0	3	2	4	9	1	6	0	2	4	6
serine endoprotease DegQ [Vibrio natriegens NBRC 15636 = ATCC 14048 = DSM 759]	ALR16525.1	0.926941		97	102	119	137	118	234	86	121	22	154	192	212
cytochrome b562 family protein [Vibrio natriegens NBRC 15636 = ATCC 14048 = DSM 759]	ALR18827.1	0.92841		7	13	29	14	11	16	9	30	0	8	17	23
hypothetical protein PN96_12475 [Vibrio natriegens NBRC 15636 = ATCC 14048 = DSM 759]	ALR16745.1	0.929082		11	23	6	0	29	1	29	10	29	0	2	4
2-isopropylmalate synthase [Vibrio natriegens NBRC 15636 = ATCC 14048 = DSM 759]	ALR16578.1	0.937303		42	50	39	43	75	65	39	48	36	69	67	59
acyl carrier protein [Vibrio natriegens NBRC 15636 = ATCC 14048 = DSM 759]	ALR15091.1	0.937606		13	6	10	17	8	12	4	7	29	4	9	11
fumarate reductase [Vibrio natriegens NBRC 15636 = ATCC 14048 = DSM 759]	ALR17067.1	0.938277		0	5	6	0	0	9	5	3	0	1	1	9
glycine dehydrogenase [Vibrio natriegens NBRC 15636 = ATCC 14048 = DSM 759]	ALR18402.1	0.938795		19	25	35	30	66	55	27	28	43	33	51	44
16S rRNA-processing protein RimM [Vibrio natriegens NBRC 15636 = ATCC 14048 = DSM 759]	ALR14669.1	0.942086		5	4	16	2	6	8	5	4	7	6	7	11
6-phosphofructokinase [Vibrio natriegens NBRC 15636 = ATCC 14048 = DSM 759]	ALR17052.1	0.94522		68	88	42	37	33	45	65	44	87	40	35	47
DNA-binding protein [Vibrio natriegens NBRC 15636 = ATCC 14048 = DSM 759]	ALR14496.1	0.947155		103	132	213	151	118	126	131	150	245	118	114	96
methylglyoxal synthase [Vibrio natriegens NBRC 15636 = ATCC 14048 = DSM 759]	ALR18170.1	0.947789		3	2	6	8	6	14	4	6	0	10	8	12
inorganic pyrophosphatase [Vibrio natriegens NBRC 15636 = ATCC 14048 = DSM 759]	ALR16606.1	0.966613		44	44	16	67	58	25	47	46	0	47	59	52
thiamine biosynthesis lipoprotein [Vibrio natriegens NBRC 15636 = ATCC 14048 = DSM 759]	ALR14833.1	0.96706		7	14	58	8	20	19	20	16	22	19	25	26
cystathionine beta-lyase [Vibrio natriegens NBRC 15636 = ATCC 14048 = DSM 759]	ALR15861.1	0.974032		46	49	10	43	58	57	57	54	14	32	51	53
histidinol-phosphate aminotransferase [Vibrio natriegens NBRC 15636 = ATCC 14048 = DSM 759]	ALR15897.1	0.97425		13	14	32	12	8	21	12	7	29	13	12	26
ferrichrome-iron receptor [Vibrio natriegens NBRC 15636 = ATCC 14048 = DSM 759]	ALR17189.1	0.98186		56	36	113	41	55	77	66	58	29	63	92	72
acetate kinase [Vibrio natriegens NBRC 15636 = ATCC 14048 = DSM 759]	ALR18497.1	0.984195		12	32	45	13	18	25	30	22	51	18	4	21
endoribonuclease L-PSP [Vibrio natriegens NBRC 15636 = ATCC 14048 = DSM 759]	ALR14563.1	0.990259		64	50	19	75	67	64	56	60	7	74	79	62
phospho-2-dehydro-3-deoxyheptonate aldolase [Vibrio natriegens NBRC 15636 = ATCC 14048 = DSM 759]	ALR17885.1	0.990641		166	230	180	100	198	119	242	200	166	137	129	121
sulfite reductase subunit beta [Vibrio natriegens NBRC 15636 = ATCC 14048 = DSM 759]	ALR17168.1	0.994269		166	412	219	154	261	178	294	217	144	271	259	207
acetate kinase [Vibrio natriegens NBRC 15636 = ATCC 14048 = DSM 759]	ALR15065.1	0.994735		61	113	145	39	42	49	63	90	152	43	43	59
50S ribosomal protein L18 [Vibrio natriegens NBRC 15636 = ATCC 14048 = DSM 759]	ALR16639.1	0.994792		168	79	135	194	69	67	127	134	94	147	131	78
hypothetical protein PN96_20780 [Vibrio natriegens NBRC 15636 = ATCC 14048 = DSM 759]	ALR18366.1	1		2	14	29	9	3	19	8	22	7	9	14	16
iron transporter FeoB [Vibrio natriegens NBRC 15636 = ATCC 14048 = DSM 759]	ALR16156.1	1		0	2	0	0	0	0	2	0	0	0	0	0
hypothetical protein PN96_09190 [Vibrio natriegens NBRC 15636 = ATCC 14048 = DSM 759]	ALR16147.1	1		5	1	3	0	0	4	2	3	7	0	1	0
preprotein translocase subunit SecG [Vibrio natriegens NBRC 15636 = ATCC 14048 = DSM 759]	ALR14736.1	1		0	0	0	0	0	1	0	0	0	0	0	1
preprotein translocase subunit Tim44 [Vibrio natriegens NBRC 15636 = ATCC 14048 = DSM 759]	ALR16086.1	1		2	2	0	2	0	1	1	3	0	0	1	2
hypothetical protein PN96_22685 [Vibrio natriegens NBRC 15636 = ATCC 14048 = DSM 759]	ALR18704.1	1		2	3	0	0	1	7	1	2	0	1	3	6
D-ribose transporter subunit RbsB [Vibrio natriegens NBRC 15636 = ATCC 14048 = DSM 759]	ALR18163.1	1		0	1	0	0	0	0	0	0	0	0	1	0
triosephosphate isomerase [Vibrio natriegens NBRC 15636 = ATCC 14048 = DSM 759]	ALR16670.1	1		285	283	345	307	258	246	300	305	260	280	301	278
acetolactate synthase 3 regulatory subunit [Vibrio natriegens NBRC 15636 = ATCC 14048 = DSM 759]	ALR16571.1	1		27	17	42	36	21	17	27	25	22	28	30	28
hypothetical protein PN96_15760 [Vibrio natriegens NBRC 15636 = ATCC 14048 = DSM 759]	ALR17450.1			0	0	0	0	0	0	0	0	0	0	0	0
methylmalonate-semialdehyde dehydrogenase [Vibrio natriegens NBRC 15636 = ATCC 14048 = DSM 759]	ALR17458.1			0	0	0	0	0	0	0	0	0	0	0	0
ABC transporter ATP-binding protein [Vibrio natriegens NBRC 15636 = ATCC 14048 = DSM 759]	ALR18062.1			0	0	0	0	0	0	0	0	0	0	0	0
DNA polymerase [Vibrio natriegens NBRC 15636 = ATCC 14048 = DSM 759]	ALR15106.1			0	0	0	0	0	0	0	0	0	0	0	0
lipid-A-disaccharide synthase [Vibrio natriegens NBRC 15636 = ATCC 14048 = DSM 759]	ALR14868.1			0	0	0	0	0	0	0	0	0	0	0	0
membrane protein [Vibrio natriegens NBRC 15636 = ATCC 14048 = DSM 759]	ALR18711.1			0	0	0	0	0	0	0	0	0	0	0	0
oxidoreductase [Vibrio natriegens NBRC 15636 = ATCC 14048 = DSM 759]	ALR17802.1			0	0	0	0	0	0	0	0	0	0	0	0
hydrogenase expression protein [Vibrio natriegens NBRC 15636 = ATCC 14048 = DSM 759]	ALR17623.1			0	0	0	0	0	0	0	0	0	0	0	0
peptidase M16 [Vibrio natriegens NBRC 15636 = ATCC 14048 = DSM 759]	ALR17478.1			0	0	0	0	0	0	0	0	0	0	0	0
DNA repair protein [Vibrio natriegens NBRC 15636 = ATCC 14048 = DSM 759]	ALR17234.1			0	0	0	0	0	0	0	0	0	0	0	0
FMN adenylyltransferase [Vibrio natriegens NBRC 15636 = ATCC 14048 = DSM 759]	ALR16440.1			0	0	0	0	0	0	0	0	0	0	0	0
cysteine biosynthesis protein CysZ [Vibrio natriegens NBRC 15636 = ATCC 14048 = DSM 759]	ALR17254.1			0	0	0	0	0	0	0	0	0	0	0	0
NADH dehydrogenase [Vibrio natriegens NBRC 15636 = ATCC 14048 = DSM 759]	ALR16037.1			7	3	0	9	15	12	5	3	29	7	1	1
potassium transporter KefB [Vibrio natriegens NBRC 15636 = ATCC 14048 = DSM 759]	ALR17112.1			0	0	0	0	0	0	0	0	0	0	0	0
L-arabinose transporter ATP-binding protein [Vibrio natriegens NBRC 15636 = ATCC 14048 = DSM 759]	ALR17499.1			0	0	0	0	0	0	0	0	0	0	0	0
hypothetical protein PN96_03825 [Vibrio natriegens NBRC 15636 = ATCC 14048 = DSM 759]	ALR15151.1			0	0	0	0	0	0	0	0	0	0	0	0
RND transporter [Vibrio natriegens NBRC 15636 = ATCC 14048 = DSM 759]	ALR17880.1			0	0	0	0	0	0	0	0	0	0	0	0
phage-shock protein [Vibrio natriegens NBRC 15636 = ATCC 14048 = DSM 759]	ALR15868.1			0	0	6	0	0	1	5	0	0	0	2	0
cystathionine gamma-synthase [Vibrio natriegens NBRC 15636 = ATCC 14048 = DSM 759]	ALR17188.1			0	0	0	0	0	0	0	0	0	0	0	0
transcriptional regulator [Vibrio natriegens NBRC 15636 = ATCC 14048 = DSM 759]	ALR15228.1			0	0	0	0	0	0	0	0	0	0	0	0
paraquat-inducible protein B [Vibrio natriegens NBRC 15636 = ATCC 14048 = DSM 759]	ALR15124.1			0	0	0	0	0	0	0	0	0	0	0	0
protease [Vibrio natriegens NBRC 15636 = ATCC 14048 = DSM 759]	ALR17333.1			0	0	0	0	0	0	0	0	0	0	0	0
chemotaxis protein CheY [Vibrio natriegens NBRC 15636 = ATCC 14048 = DSM 759]	ALR18818.1			0	0	0	0	0	0	0	0	0	0	0	0
4-aminobutyrate aminotransferase [Vibrio natriegens NBRC 15636 = ATCC 14048 = DSM 759]	ALR17686.1			0	0	0	0	0	0	0	0	0	0	0	0
LysR family transcriptional regulator [Vibrio natriegens NBRC 15636 = ATCC 14048 = DSM 759]	ALR18830.1			0	0	0	0	0	0	0	0	0	0	0	0
hypothetical protein PN96_02850 [Vibrio natriegens NBRC 15636 = ATCC 14048 = DSM 759]	ALR14972.1			0	0	0	6	4	0	2	0	0	4	3	1
transcriptional regulator [Vibrio natriegens NBRC 15636 = ATCC 14048 = DSM 759]	ALR15981.1			2	1	3	4	5	5	5	6	0	4	1	4

## Sheet: Legend
Significantly differentially expressed proteins between 0 mM and 300 mM NaCl proteomics samples
