# Supplementary material for: Vibrio natriegens genome‐scale modeling reveals insights into halophilic adaptations and resource allocation
Source: Mol Syst Biol. 2023 Feb 27;19(4):e10523. doi: 10.15252/msb.202110523 (PMC10090949; doi:10.15252/msb.202110523)
Supplement: Supplementary file 11 — Dataset EV10 [file MSB-19-e10523-s001.xlsx]

## Sheet: Table EV10
		LYSIS (45kpsi, 20s on, 10s off, 60 cycles 30C)	DIGESTION (45kpsi, 50s on, 10s off, 60cycles, 37C)				dry digest +50uL, transferred 20uL into vial
Sample Label	OD600	added lysis buffer uL	sample in PCT tube	sample lysate in PCT tube	buffer in PCT tube	trypsin (1mLbuffer +20ug)	LC/MS-MS file name (.raw)	UUID file
0-T1-V1	0.33 C	165	100	50	45	5	C1_DL_Feb_4h_0T1V1	03398f13-60c1-4fac-9ced-068cc4c6911c
0-T1-V2	0.30 C	150	100	50	45	5	C1_DL_Feb_4h_0T1V2	72f14b97-19d0-424c-bb65-1fe1f154f8d3
0-T1-V3	0.33 C	165	100	50	45	5	C1_DL_Feb_4h_0T1V3	4ddafced-8f69-4db5-a5aa-ef66f1da7845
0-T2-V1	0.72 C	360	100	50	45	5	C1_DL_Feb_4h_0T2V1	e41bcd45-a068-4731-bb03-bd452ebf34d1
0-T2-V2	0.77 C	385	100	50	45	5	C1_DL_Feb_4h_0T2V2	1ef1ed1e-44be-4ae5-b9be-fb79bb86895d
0-T2-V3	0.69 C	345	100	50	45	5	C1_DL_Feb_4h_0T2V3	10f85159-e39b-4446-9092-ed4a5a646a19
300-T1-V1	0.41 C	205	100	50	45	5	C2_DL_Feb_4h_300T1V1	dd047bef-23a8-4659-b3d8-a29323c5047e
300-T1-V2	0.32 C	160	100	50	45	5	C2_DL_Feb_4h_300T1V2	4a19e3e4-c5b0-4b39-8fc7-e0f234a9215e
300-T1-V3	0.38 C	190	100	50	45	5	C2_DL_Feb_4h_300T1V3	a3763fa5-dc65-4d6b-909b-2529ede9b801
300-T2-V1	0.71 C	355	100	50	45	5	C2_DL_Feb_4h_300T2V1	2e659db8-7fbc-49c8-b4b7-54d8d3cf7615
300-T2-V2	0.92 C	460	100	50	45	5	C2_DL_Feb_4h_300T2V2	adeec13b-05f5-4324-a07e-2e214c1986f8
300-T2-V3	0.78 C	390	100	50	45	5	C2_DL_Feb_4h_300T2V3	8cd739ca-107a-40e8-916b-d630b869a219
540-T1-V1	0.35 C	175	100	50	45	5	C1_DL_Feb_4h_540T1V1	e53ee5e3-c060-4f01-b65d-2ee235d94b4d
540-T1-V2	0.34 C	170	100	50	45	5	C1_DL_Feb_4h_540T1V2	e53ee5e3-c060-4f01-b65d-2ee235d94b4d
540-T1-V3	0.41 C	205	100	50	45	5	C1_DL_Feb_4h_540T1V3	1e02289a-0562-466a-b86a-c2700b65cb28
540-T2-V1
540-T2-V2
540-T2-V3	0.74 C	370	100	50	45	5	C1_DL_Feb_4h_5440T2V3correct	7041df8c-29f2-422d-a942-d4f5d7263585
650-T1-V1	0.46 C	230	100	50	45	5	C2_DL_Feb_4h_650T1V1	e08f574d-b20a-4310-be3b-de8dba3b5181
650-T1-V2	0.32 C	160	100	50	45	5	C2_DL_Feb_4h_650T1V2	e08f574d-b20a-4310-be3b-de8dba3b5181
650-T1-V3
650-T2-V1	0.7 C	350	100	50	45	5	C2_DL_Feb_4h_650T2V1_correct	dcea313d-8bd0-4c6a-ae9d-7755546251e2
650-T2-V2	0.86 C	430	100	50	45	5	C2_DL_Feb_4h_650T2V2correct	3895518b-8e4c-4acf-b705-1ae3c1a1c6a8
650-T2-V3	0.65 C*	325	100	50	45	5	C2_DL_Feb_4h_650T2V3correct	630a6ae4-55ce-4547-919a-1376a2b761a6
	TIME POINT NOT COLLECTED

## Sheet: Legend
Amounts of lysis buffer added to to each of the proteomics samples cell pellets
